# Supplementary material for: ChIP-less analysis of chromatin states
Source: Epigenetics Chromatin. 2014 Apr 24;7:7. doi: 10.1186/1756-8935-7-7 (PMC4022240; doi:10.1186/1756-8935-7-7)
Supplement: Additional file 2 — Complete list of peptides and microarray layout. This Excel file contains a complete list of peptides (sequence and PTM states) and a physical map of the combinatorial histone peptide library. The same color code is used for sequence coverage as in Figure 1: H3 in red, H4 in yellow, H2B in green, H2A in blue and H1 in purple. PTM states are color-coded: methylation in green, acetylation in red, phosphorylation in orange, and citrullination in purple. The peptides crossed out represent peptides that were removed from the library owing to non-specific interactions determined in a preliminary experiment. As shown in the peptide array map, two libraries were included on each array. The map corresponds to the layout in Figure 1 and Additional file 4: Figure S2. [file 1756-8935-7-7-S2.xls]

## Sheet: combinatorial PTM library
Numbering	new PTM/connection	Sequence		Mod1	Mod2	Mod3	Mod4	Mod5
1		A R T K Q T A R K S T G G	H3 1-13
2		A Rme T K Q T A R K S T G G	H3 1-13	H3R2me1
3		A Rme2s T K Q T A R K S T G G	H3 1-13	H3R2me2s
4		A Rme2a T K Q T A R K S T G G	H3 1-13	H3R2me2a
5		A Rcit T K Q T A R K S T G G	H3 1-13	H3R2cit
6		A R Tph K Q T A R K S T G G	H3 1-13	H3T3ph
7		A R T Kme Q T A R K S T G G	H3 1-13	H3K4me1
8		A R T Kme2 Q T A R K S T G G	H3 1-13	H3K4me2
9		A R T Kme3 Q T A R K S T G G	H3 1-13	H3K4me3
10		A R T Kac Q T A R K S T G G	H3 1-13	H3K4ac
11		A R T K Q Tph A R K S T G G	H3 1-13	H3T6ph
12		A R T K Q T A Rme K S T G G	H3 1-13	H3R8me1
13		A R T K Q T A Rme2a K S T G G	H3 1-13	H3R8me2a
14		A R T K Q T A Rme2s K S T G G	H3 1-13	H3R8me2s
15		A R T K Q T A Rcit K S T G G	H3 1-13	H3R8cit
16		A R T K Q T A R Kme S T G G	H3 1-13	H3K9me1
17		A R T K Q T A R Kme2 S T G G	H3 1-13	H3K9me2
18		A R T K Q T A R Kme3 S T G G	H3 1-13	H3K9me3
19		A R T K Q T A R Kac S T G G	H3 1-13	H3K9ac
20		A R T K Q T A R K Sph T G G	H3 1-13	H3S10ph
21	Y	A Rme T Kme Q T A R K S T G G	H3 1-13	H3R2me1	H3K4me1
22		A Rme T Kme2 Q T A R K S T G G	H3 1-13	H3R2me1	H3K4me2
23		A Rme T Kme3 Q T A R K S T G G	H3 1-13	H3R2me1	H3K4me3
24	Y	A Rme T Kac Q T A R K S T G G	H3 1-13	H3R2me1	H3K4ac
25		A Rme2a T Kme Q T A R K S T G G	H3 1-13	H3R2me2a	H3K4me1
26		A Rme2a T Kme2 Q T A R K S T G G	H3 1-13	H3R2me2a	H3K4me2
27		A Rme2a T Kme3 Q T A R K S T G G	H3 1-13	H3R2me2a	H3K4me3
28		A Rme2a T Kac Q T A R K S T G G	H3 1-13	H3R2me2a	H3K4ac
29		A Rme2s T Kme Q T A R K S T G G	H3 1-13	H3R2me2s	H3K4me1
30		A Rme2s T Kme2 Q T A R K S T G	H3 1-13	H3R2me2s	H3K4me2
31		A Rme2s T Kme3 Q T A R K S T G G	H3 1-13	H3R2me2s	H3K4me3
32		A Rme2s T Kac Q T A R K S T G G	H3 1-13	H3R2me2s	H3K4ac
33		A Rcit T Kme Q T A R K S T G G	H3 1-13	H3R2cit	H3K4me1
34		A Rcit T Kme2 Q T A R K S T G G	H3 1-13	H3R2cit	H3K4me2
35		A Rcit T Kme3 Q T A R K S T G G	H3 1-13	H3R2cit	H3K4me3
36		A Rcit T Kac Q T A R K S T G G	H3 1-13	H3R2cit	H3K4ac
37		A Rme Tph K Q T A R K S T G G	H3 1-13	H3R2me1	H3T3ph
38		A Rme2s Tph K Q T A R K S T G G	H3 1-13	H3R2me2s	H3T3ph
39		A Rme2a Tph K Q T A R K S T G G	H3 1-13	H3R2me2a	H3T3ph
40		A Rcit Tph K Q T A R K S T G G	H3 1-13	H3R2cit	H3T3ph
41	Y	A Rme T K Q Tph A R K S T G G	H3 1-13	H3R2me1	H3T6ph
42	Y	A Rme2s T K Q Tph A R K S T G G	H3 1-13	H3R2me2s	H3T6ph
43	Y	A Rme2a T K Q Tph A R K S T G G	H3 1-13	H3R2me2a	H3T6ph
44	Y	A Rcit T K Q Tph A R K S T G G	H3 1-13	H3R2cit	H3T6ph
45		A R Tph Kme Q T A R K S T G G	H3 1-13	H3T3ph	H3K4me1
46		A R Tph Kme2 Q T A R K S T G G	H3 1-13	H3T3ph	H3K4me2
47		A R Tph Kme3 Q T A R K S T G G	H3 1-13	H3T3ph	H3K4me3
48		A R Tph Kac Q T A R K S T G G	H3 1-13	H3T3ph	H3K4ac
49	Y	A R T Kme Q Tph A R K S T G G	H3 1-13	H3K4me1	H3T6ph
50		A R T Kme2 Q Tph A R K S T G G	H3 1-13	H3K4me2	H3T6ph
51		A R T Kme3 Q Tph A R K S T G G	H3 1-13	H3K4me3	H3T6ph
52	Y	A R T Kac Q Tph A R K S T G G	H3 1-13	H3K4ac	H3T6ph
53	Y	A R T K Q Tph A Rme K S T G G	H3 1-13	H3T6ph	H3R8me1
54	Y	A R T K Q Tph A Rme2a K S T G G	H3 1-13	H3T6ph	H3R8me2a
55	Y	A R T K Q Tph A Rme2s K S T G G	H3 1-13	H3T6ph	H3R8me2s
56	Y	A R T K Q Tph A Rcit K S T G G	H3 1-13	H3T6ph	H3R8cit
57		A R T K Q T A R Kme Sph T G G	H3 1-13	H3K9me1	H3S10ph
58		A R T K Q T A R Kme2 Sph T G G	H3 1-13	H3K9me2	H3S10ph
59		A R T K Q T A R Kme3 Sph T G G	H3 1-13	H3K9me3	H3S10ph
60		A R T K Q T A R Kac Sph T G G	H3 1-13	H3K9ac	H3S10ph
61	Y	A R T K Q T A Rme Kme S T G G	H3 1-13	H3R8me1	H3K9me1
62		A R T K Q T A Rme Kme2 S T G G	H3 1-13	H3R8me1	H3K9me2
63		A R T K Q T A Rme Kme3 S T G G	H3 1-13	H3R8me1	H3K9me3
64	Y	A R T K Q T A Rme Kac S T G G	H3 1-13	H3R8me1	H3K9ac
65		A R T K Q T A Rme2a Kme S T G G	H3 1-13	H3R8me2a	H3K9me1
66		A R T K Q T A Rme2a Kme2 S T G G	H3 1-13	H3R8me2a	H3K9me2
67		A R T K Q T A Rme2a Kme3 S T G G	H3 1-13	H3R8me2a	H3K9me3
68		A R T K Q T A Rme2a Kac S T G G	H3 1-13	H3R8me2a	H3K9ac
69		A R T K Q T A Rme2s Kme S T G G	H3 1-13	H3R8me2s	H3K9me1
70		A R T K Q T A Rme2s Kme2 S T G G	H3 1-13	H3R8me2s	H3K9me2
71		A R T K Q T A Rme2s Kme3 S T G G	H3 1-13	H3R8me2s	H3K9me3
72		A R T K Q T A Rme2s Kac S T G G	H3 1-13	H3R8me2s	H3K9ac
73		A R T K Q T A Rcit Kme S T G G	H3 1-13	H3R8cit	H3K9me1
74		A R T K Q T A Rcit Kme2 S T G G	H3 1-13	H3R8cit	H3K9me2
75		A R T K Q T A Rcit Kme3 S T G G	H3 1-13	H3R8cit	H3K9me3
76		A R T K Q T A Rcit Kac S T G G	H3 1-13	H3R8cit	H3K9ac
77	Y	A R T Kme Q T A R Kme S T G G	H3 1-13	H3K4me1	H3K9me1
78		A R T Kme Q T A R Kme2 S T G G	H3 1-13	H3K4me1	H3K9me2
79	Y	A R T Kme Q T A R Kme3 S T G G	H3 1-13	H3K4me1	H3K9me3
80	Y	A R T Kme Q T A R Kac S T G G	H3 1-13	H3K4me1	H3K9ac
81	Y	A R T Kme2 Q T A R Kme S T G G	H3 1-13	H3K4me2	H3K9me1
82		A R T Kme2 Q T A R Kme2 S T G G	H3 1-13	H3K4me2	H3K9me2
83	Y	A R T Kme2 Q T A R Kme3 S T G G	H3 1-13	H3K4me2	H3K9me3
84	Y	A R T Kme2 Q T A R Kac S T G G	H3 1-13	H3K4me2	H3K9ac
85	Y	A R T Kme3 Q T A R Kme S T G G	H3 1-13	H3K4me3	H3K9me1
86		A R T Kme3 Q T A R Kme2 S T G G	H3 1-13	H3K4me3	H3K9me2
87	Y	A R T Kme3 Q T A R Kme3 S T G G	H3 1-13	H3K4me3	H3K9me3
88		A R T Kme3 Q T A R Kac S T G G	H3 1-13	H3K4me3	H3K9ac
921	Y	A R T Kac Q T A R Kme S T G G	H3 1-13	H3K4ac	H3K9me1
922	Y	A R T Kac Q T A R Kme2 S T G G	H3 1-13	H3K4ac	H3K9me2
923		A R T Kac Q T A R Kme3 S T G G	H3 1-13	H3K4ac	H3K9me3
924	Y	A R T Kac Q T A R Kac S T G G	H3 1-13	H3K4ac	H3K9ac
897	Y	A R T K Q Tph A R Kme S T G G	H3 1-13	H3T6ph	H3K9me1
898	Y	A R T K Q Tph A R Kme2 S T G G	H3 1-13	H3T6ph	H3K9me2
899		A R T K Q Tph A R Kme3 S T G G	H3 1-13	H3T6ph	H3K9me3
900	Y	A R T K Q Tph A R Kac S T G G	H3 1-13	H3T6ph	H3K9ac
901	Y	A R Tph K Q T A R Kme S T G G	H3 1-13	H3T3ph	H3K9me1
902	Y	A R Tph K Q T A R Kme2 S T G G	H3 1-13	H3T3ph	H3K9me2
903	Y	A R Tph K Q T A R Kme3 S T G G	H3 1-13	H3T3ph	H3K9me3
904	Y	A R Tph K Q T A R Kac S T G G	H3 1-13	H3T3ph	H3K9ac
905	Y	A Rme T K Q T A R Kme1 S T G G	H3 1-13	H3R2me1	H3K9me1
906	Y	A Rme T K Q T A R Kme2 S T G G	H3 1-13	H3R2me1	H3K9me2
907	Y	A Rme T K Q T A R Kme3 S T G G	H3 1-13	H3R2me1	H3K9me3
908	Y	A Rme T K Q T A R Kac S T G G	H3 1-13	H3R2me1	H3K9ac
909	Y	A Rme2a T K Q T A R Kme S T G G	H3 1-13	H3R2me2a	H3K9me1
910	Y	A Rme2a T K Q T A R Kme2 S T G G	H3 1-13	H3R2me2a	H3K9me2
911	Y	A Rme2a T K Q T A R Kme3 S T G G	H3 1-13	H3R2me2a	H3K9me3
912	Y	A Rme2a T K Q T A R Kac S T G G	H3 1-13	H3R2me2a	H3K9ac
913	Y	A Rme2s T K Q T A R Kme S T G G	H3 1-13	H3R2me2s	H3K9me1
914	Y	A Rme2s T K Q T A R Kme2 S T G G	H3 1-13	H3R2me2s	H3K9me2
915	Y	A Rme2s T K Q T A R Kme3 S T G G	H3 1-13	H3R2me2s	H3K9me3
916	Y	A Rme2s T K Q T A R Kac S T G G	H3 1-13	H3R2me2s	H3K9ac
917	Y	A Rcit T K Q T A R Kme S T G G	H3 1-13	H3R2cit	H3K9me1
918	Y	A Rcit T K Q T A R Kme2 S T G G	H3 1-13	H3R2cit	H3K9me2
919	Y	A Rcit T K Q T A R Kme3 S T G G	H3 1-13	H3R2cit	H3K9me3
920	Y	A Rcit T K Q T A R Kac S T G G	H3 1-13	H3R2cit	H3K9ac
89		Q T A R K S T G G K A P R	H3 5-17
90		Q T A Rme K S T G G K A P R	H3 5-17	H3R8me1
91		Q T A Rme2a K S T G G K A P R	H3 5-17	H3R8me2a
92		Q T A Rme2s K S T G G K A P R	H3 5-17	H3R8me2s
93		Q T A Rcit K S T G G K A P R	H3 5-17	H3R8cit
94		Q T A R Kme S T G G K A P R	H3 5-17	H3K9me1
95		Q T A R Kme2 S T G G K A P R	H3 5-17	H3K9me2
96		Q T A R Kme3 S T G G K A P R	H3 5-17	H3K9me3
97		Q T A R Kac S T G G K A P R	H3 5-17	H3K9ac
98		Q T A R K Sph T G G K A P R	H3 5-17	H3S10ph
99		Q T A R K S Tph G G K A P R	H3 5-17	H3T11ph
100	Y	Q T A R K S T G G Kme A P R	H3 5-17	H3K14me1
101	Y	Q T A R K S T G G Kme2 A P R	H3 5-17	H3K14me2
102	Y	Q T A R K S T G G Kme3 A P R	H3 5-17	H3K14me3
103		Q T A R K S T G G Kac A P R	H3 5-17	H3K14ac
104		Q T A Rme Kme S T G G K A P R	H3 5-17	H3R8me1	H3K9me1
105		Q T A Rme Kme2 S T G G K A P R	H3 5-17	H3R8me1	H3K9me2
106		Q T A Rme Kme3 S T G G K A P R	H3 5-17	H3R8me1	H3K9me3
107		Q T A Rme Kac S T G G K A P R	H3 5-17	H3R8me1	H3K9ac
108		Q T A Rme2a Kme S T G G K A P R	H3 5-17	H3R8me2a	H3K9me1
109		Q T A Rme2a Kme2 S T G G K A P R	H3 5-17	H3R8me2a	H3K9me2
110		Q T A Rme2a Kme3 S T G G K A P R	H3 5-17	H3R8me2a	H3K9me3
111		Q T A Rme2a Kac S T G G K A P R	H3 5-17	H3R8me2a	H3K9ac
112		Q T A Rme2s Kme S T G G K A P R	H3 5-17	H3R8me2s	H3K9me1
113		Q T A Rme2s Kme2 S T G G K A P R	H3 5-17	H3R8me2s	H3K9me2
114		Q T A Rme2s Kme3 S T G G K A P R	H3 5-17	H3R8me2s	H3K9me3
115		Q T A Rme2s Kac S T G G K A P R	H3 5-17	H3R8me2s	H3K9ac
116		Q T A Rcit Kme S T G G K A P R	H3 5-17	H3R8cit	H3K9me1
117		Q T A Rcit Kme2 S T G G K A P R	H3 5-17	H3R8cit	H3K9me2
118		Q T A Rcit Kme3 S T G G K A P R	H3 5-17	H3R8cit	H3K9me3
119		Q T A Rcit Kac S T G G K A P R	H3 5-17	H3R8cit	H3K9ac
120		Q T A Rme K Sph T G G K A P R	H3 5-17	H3R8me1	H3S10ph
121		Q T A Rme2a K Sph T G G K A P R	H3 5-17	H3R8me2a	H3S10ph
122		Q T A Rme2s K Sph T G G K A P R	H3 5-17	H3R8me2s	H3S10ph
123		Q T A Rcit K Sph T G G K A P R	H3 5-17	H3R8cit	H3S10ph
124		Q T A Rme K S Tph G G K A P R	H3 5-17	H3R8me1	H3T11ph
125		Q T A Rme2a K S Tph G G K A P R	H3 5-17	H3R8me2a	H3T11ph
126		Q T A Rme2s K S Tph G G K A P R	H3 5-17	H3R8me2s	H3T11ph
127		Q T A Rcit K S Tph G G K A P R	H3 5-17	H3R8cit	H3T11ph
128		Q T A R Kme Sph T G G K A P R	H3 5-17	H3K9me1	H3S10ph
129		Q T A R Kme2 Sph T G G K A P R	H3 5-17	H3K9me2	H3S10ph
130		Q T A R Kme3 Sph T G G K A P R	H3 5-17	H3K9me3	H3S10ph
131		Q T A R Kac Sph T G G K A P R	H3 5-17	H3K9ac	H3S10ph
132		Q T A R Kme S Tph G G K A P R	H3 5-17	H3K9me1	H3T11ph
133		Q T A R Kme2 S Tph G G K A P R	H3 5-17	H3K9me2	H3T11ph
134		Q T A R Kme3 S Tph G G K A P R	H3 5-17	H3K9me3	H3T11ph
135		Q T A R Kac S Tph G G K A P R	H3 5-17	H3K9ac	H3T11ph
136		Q T A R K Sph Tph G G K A P R	H3 5-17	H3S10ph	H3T11ph
137	Y	Q T A R K S Tph G G Kme A P R	H3 5-17	H3T11ph	H3K14me1
138	Y	Q T A R K S Tph G G Kme2 A P R	H3 5-17	H3T11ph	H3K14me2
139	Y	Q T A R K S Tph G G Kme3 A P R	H3 5-17	H3T11ph	H3K14me3
140		Q T A R K S Tph G G Kac A P R	H3 5-17	H3T11ph	H3K14ac
141	Y	Q T A R K Sph T G G Kme A P R	H3 5-17	H3S10ph	H3K14me1
142	Y	Q T A R K Sph T G G Kme2 A P R	H3 5-17	H3S10ph	H3K14me2
143	Y	Q T A R K Sph T G G Kme3 A P R	H3 5-17	H3S10ph	H3K14me3
144		Q T A R K Sph T G G Kac A P R	H3 5-17	H3S10ph	H3K14ac
145	Y	Q T A R Kme S T G G Kme A P R	H3 5-17	H3K9me1	H3K14me1
146	Y	Q T A R Kme S T G G Kme2 A P R	H3 5-17	H3K9me1	H3K14me2
147	Y	Q T A R Kme S T G G Kme3 A P R	H3 5-17	H3K9me1	H3K14me3
148		Q T A R Kme S T G G Kac A P R	H3 5-17	H3K9me1	H3K14ac
149	Y	Q T A R Kme2 S T G G Kme A P R	H3 5-17	H3K9me2	H3K14me1
150	Y	Q T A R Kme2 S T G G Kme2 A P R	H3 5-17	H3K9me2	H3K14me2
151	Y	Q T A R Kme2 S T G G Kme3 A P R	H3 5-17	H3K9me2	H3K14me3
152		Q T A R Kme2 S T G G Kac A P R	H3 5-17	H3K9me2	H3K14ac
153	Y	Q T A R Kme3 S T G G Kme A P R	H3 5-17	H3K9me3	H3K14me1
154	Y	Q T A R Kme3 S T G G Kme2 A P R	H3 5-17	H3K9me3	H3K14me2
155	Y	Q T A R Kme3 S T G G Kme3 A P R	H3 5-17	H3K9me3	H3K14me3
156		Q T A R Kme3 S T G G Kac A P R	H3 5-17	H3K9me3	H3K14ac
157	Y	Q T A R Kac S T G G Kme A P R	H3 5-17	H3K9ac	H3K14me1
158	Y	Q T A R Kac S T G G Kme2 A P R	H3 5-17	H3K9ac	H3K14me2
159	Y	Q T A R Kac S T G G Kme3 A P R	H3 5-17	H3K9ac	H3K14me3
160		Q T A R Kac S T G G Kac A P R	H3 5-17	H3K9ac	H3K14ac
161		T G G K A P R K Q L A T K	H3 11-23
162	Y	T G G Kme A P R K Q L A T K	H3 11-23	H3K14me1
163	Y	T G G Kme2 A P R K Q L A T K	H3 11-23	H3K14me2
164	Y	T G G Kme3 A P R K Q L A T K	H3 11-23	H3K14me3
165		T G G Kac A P R K Q L A T K	H3 11-23	H3K14ac
166	Y	T G G K A P Rme K Q L A T K	H3 11-23	H3R17me1
167		T G G K A P Rme2a K Q L A T K	H3 11-23	H3R17me2a
168		T G G K A P Rme2s K Q L A T K	H3 11-23	H3R17me2s
169		T G G K A P Rcit K Q L A T K	H3 11-23	H3R17cit
170		T G G K A P R Kme Q L A T K	H3 11-23	H3K18me1
171		T G G K A P R Kme2 Q L A T K	H3 11-23	H3K18me2
172		T G G K A P R Kme3 Q L A T K	H3 11-23	H3K18me3
173		T G G K A P R Kac Q L A T K	H3 11-23	H3K18ac
174		T G G K A P R K Q L A T K	H3 11-23
175		T G G K A P R K Q L A T K	H3 11-23
176	Y	T G G Kme A P Rme K Q L A T K	H3 11-23	H3K14me1	H3R17me1
177	Y	T G G Kme A P Rme2a K Q L A T K	H3 11-23	H3K14me1	H3R17me2a
178	Y	T G G Kme A P Rme2s K Q L A T K	H3 11-23	H3K14me1	H3R17me2s
179	Y	T G G Kme A P Rcit K Q L A T K	H3 11-23	H3K14me1	H3R17cit
180	Y	T G G Kme2 A P Rme K Q L A T K	H3 11-23	H3K14me2	H3R17me1
181	Y	T G G Kme2 A P Rme2a K Q L A T K	H3 11-23	H3K14me2	H3R17me2a
182	Y	T G G Kme2 A P Rme2s K Q L A T K	H3 11-23	H3K14me2	H3R17me2s
183	Y	T G G Kme2 A P Rcit K Q L A T K	H3 11-23	H3K14me2	H3R17cit
184	Y	T G G Kme3 A P Rme K Q L A T K	H3 11-23	H3K14me3	H3R17me1
185	Y	T G G Kme3 A P Rme2a K Q L A T K	H3 11-23	H3K14me3	H3R17me2a
186	Y	T G G Kme3 A P Rme2s K Q L A T K	H3 11-23	H3K14me3	H3R17me2s
187	Y	T G G Kme3 A P Rcit K Q L A T K	H3 11-23	H3K14me3	H3R17cit
188	Y	T G G Kac A P Rme K Q L A T K	H3 11-23	H3K14ac	H3R17me1
189		T G G Kac A P Rme2a K Q L A T K	H3 11-23	H3K14ac	H3R17me2a
190		T G G Kac A P Rme2s K Q L A T K	H3 11-23	H3K14ac	H3R17me2s
191		T G G Kac A P Rcit K Q L A T K	H3 11-23	H3K14ac	H3R17cit
192	Y	T G G Kme A P R Kme Q L A T K	H3 11-23	H3K14me1	H3K18me1
193	Y	T G G Kme A P R Kme2 Q L A T K	H3 11-23	H3K14me1	H3K18me2
194	Y	T G G Kme A P R Kme3 Q L A T K	H3 11-23	H3K14me1	H3K18me3
195	Y	T G G Kme A P R Kac Q L A T K	H3 11-23	H3K14me1	H3K18ac
196	Y	T G G Kme2 A P R Kme Q L A T K	H3 11-23	H3K14me2	H3K18me1
197	Y	T G G Kme2 A P R Kme2 Q L A T K	H3 11-23	H3K14me2	H3K18me2
198	Y	T G G Kme2 A P R Kme3 Q L A T K	H3 11-23	H3K14me2	H3K18me3
199	Y	T G G Kme2 A P R Kac Q L A T K	H3 11-23	H3K14me2	H3K18ac
200	Y	T G G Kme3 A P R Kme Q L A T K	H3 11-23	H3K14me3	H3K18me1
201	Y	T G G Kme3 A P R Kme2 Q L A T K	H3 11-23	H3K14me3	H3K18me2
202	Y	T G G Kme3 A P R Kme3 Q L A T K	H3 11-23	H3K14me3	H3K18me3
203	Y	T G G Kme3 A P R Kac Q L A T K	H3 11-23	H3K14me3	H3K18ac
204	Y	T G G Kac A P R Kme Q L A T K	H3 11-23	H3K14ac	H3K18me1
205	Y	T G G Kac A P R Kme2 Q L A T K	H3 11-23	H3K14ac	H3K18me2
206	Y	T G G Kac A P R Kme3 Q L A T K	H3 11-23	H3K14ac	H3K18me3
207		T G G Kac A P R Kac Q L A T K	H3 11-23	H3K14ac	H3K18ac
208	Y	T G G K A P Rme Kme Q L A T K	H3 11-23	H3R17me1	H3K18me1
209	Y	T G G K A P Rme Kme2 Q L A T K	H3 11-23	H3R17me1	H3K18me2
210	Y	T G G K A P Rme Kme3 Q L A T K	H3 11-23	H3R17me1	H3K18me3
211	Y	T G G K A P Rme Kac Q L A T K	H3 11-23	H3R17me1	H3K18ac
212	Y	T G G K A P Rme2a Kme Q L A T K	H3 11-23	H3R17me2a	H3K18me1
213	Y	T G G K A P Rme2a Kme2 Q L A T K	H3 11-23	H3R17me2a	H3K18me2
214	Y	T G G K A P Rme2a Kme3 Q L A T K	H3 11-23	H3R17me2a	H3K18me3
215		T G G K A P Rme2a Kac Q L A T K	H3 11-23	H3R17me2a	H3K18ac
216	Y	T G G K A P Rme2s Kme Q L A T K	H3 11-23	H3R17me2s	H3K18me1
217	Y	T G G K A P Rme2s Kme2 Q L A T K	H3 11-23	H3R17me2s	H3K18me2
218	Y	T G G K A P Rme2s Kme3 Q L A T K	H3 11-23	H3R17me2s	H3K18me3
219		T G G K A P Rme2s Kac Q L A T K	H3 11-23	H3R17me2s	H3K18ac
220	Y	T G G K A P Rcit Kme Q L A T K	H3 11-23	H3R17cit	H3K18me1
221	Y	T G G K A P Rcit Kme2 Q L A T K	H3 11-23	H3R17cit	H3K18me2
222	Y	T G G K A P Rcit Kme3 Q L A T K	H3 11-23	H3R17cit	H3K18me3
223		T G G K A P Rcit Kac Q L A T K	H3 11-23	H3R17cit	H3K18ac
224		L A T K A A R K S A P A T	H3 20-32
225	Y	L A Tph K A A R K S A P A T	H3 20-32	H3T22ph
226	Y	L A T Kme A A R K S A P A T	H3 20-32	H3K23me1
227	Y	L A T Kme2 A A R K S A P A T	H3 20-32	H3K23me2
228	Y	L A T Kme3 A A R K S A P A T	H3 20-32	H3K23me3
229	Y	L A T Kac A A R K S A P A T	H3 20-32	H3K23ac
230	Y	L A T K A A Rme K S A P A T	H3 20-32	H3R26me1
231		L A T K A A Rme2a K S A P A T	H3 20-32	H3R26me2a
232		L A T K A A Rme2s K S A P A T	H3 20-32	H3R26me2s
233		L A T K A A Rcit K S A P A T	H3 20-32	H3R26cit
234		L A T K A A R Kme S A P A T	H3 20-32	H3K27me1
235		L A T K A A R Kme2 S A P A T	H3 20-32	H3K27me2
236		L A T K A A R Kme3 S A P A T	H3 20-32	H3K27me3
237		L A T K A A R Kac S A P A T	H3 20-32	H3K27ac
238		L A T K A A R K Sph A P A T	H3 20-32	H3S28ph
239	Y	L A Tph Kme A A R K S A P A T	H3 20-32	H3T22ph	H3K23me1
240	Y	L A Tph Kme2 A A R K S A P A T	H3 20-32	H3T22ph	H3K23me2
241	Y	L A Tph Kme3 A A R K S A P A T	H3 20-32	H3T22ph	H3K23me3
242	Y	L A Tph Kac A A R K S A P A T	H3 20-32	H3T22ph	H3K23ac
243	Y	L A T K A A Rme Kme S A P A T	H3 20-32	H3R26me1	H3K27me1
244	Y	L A T K A A Rme Kme2 S A P A T	H3 20-32	H3R26me1	H3K27me2
245	Y	L A T K A A Rme Kme3 S A P A T	H3 20-32	H3R26me1	H3K27me3
246	Y	L A T K A A Rme Kac S A P A T	H3 20-32	H3R26me1	H3K27ac
247		L A T K A A Rme2a Kme S A P A T	H3 20-32	H3R26me2a	H3K27me1
248		L A T K A A Rme2a Kme2 S A P A T	H3 20-32	H3R26me2a	H3K27me2
249		L A T K A A Rme2a Kme3 S A P A T	H3 20-32	H3R26me2a	H3K27me3
250		L A T K A A Rme2a Kac S A P A T	H3 20-32	H3R26me2a	H3K27ac
251		L A T K A A Rme2s Kme S A P A T	H3 20-32	H3R26me2s	H3K27me1
252		L A T K A A Rme2s Kme2 S A P A T	H3 20-32	H3R26me2s	H3K27me2
253		L A T K A A Rme2s Kme3 S A P A T	H3 20-32	H3R26me2s	H3K27me3
254		L A T K A A Rme2s Kac S A P A T	H3 20-32	H3R26me2s	H3K27ac
255		L A T K A A Rcit Kme S A P A T	H3 20-32	H3R26cit	H3K27me1
256		L A T K A A Rcit Kme2 S A P A T	H3 20-32	H3R26cit	H3K27me2
257		L A T K A A Rcit Kme3 S A P A T	H3 20-32	H3R26cit	H3K27me3
258		L A T K A A Rcit Kac S A P A T	H3 20-32	H3R26cit	H3K27ac
259	Y	L A T Kme A A R Kme S A P A T	H3 20-32	H3K23me1	H3K27me1
260	Y	L A T Kme A A R Kme2 S A P A T	H3 20-32	H3K23me1	H3K27me2
261	Y	L A T Kme A A R Kme3 S A P A T	H3 20-32	H3K23me1	H3K27me3
262	Y	L A T Kme A A R Kac S A P A T	H3 20-32	H3K23me1	H3K27ac
263	Y	L A T Kme2 A A R Kme S A P A T	H3 20-32	H3K23me2	H3K27me1
264	Y	L A T Kme2 A A R Kme2 S A P A T	H3 20-32	H3K23me2	H3K27me2
265	Y	L A T Kme2 A A R Kme3 S A P A T	H3 20-32	H3K23me2	H3K27me3
266	Y	L A T Kme2 A A R Kac S A P A T	H3 20-32	H3K23me2	H3K27ac
267	Y	L A T Kme3 A A R Kme S A P A T	H3 20-32	H3K23me3	H3K27me1
268	Y	L A T Kme3 A A R Kme2 S A P A T	H3 20-32	H3K23me3	H3K27me2
269	Y	L A T Kme3 A A R Kme3 S A P A T	H3 20-32	H3K23me3	H3K27me3
270	Y	L A T Kme3 A A R Kac S A P A T	H3 20-32	H3K23me3	H3K27ac
271	Y	L A T Kac A A R Kme S A P A T	H3 20-32	H3K23ac	H3K27me1
272	Y	L A T Kac A A R Kme2 S A P A T	H3 20-32	H3K23ac	H3K27me2
273	Y	L A T Kac A A R Kme3 S A P A T	H3 20-32	H3K23ac	H3K27me3
274	Y	L A T Kac A A R Kac S A P A T	H3 20-32	H3K23ac	H3K27ac
275		L A T K A A R Kme Sph A P A T	H3 20-32	H3K27me1	H3S28ph
276		L A T K A A R Kme2 Sph A P A T	H3 20-32	H3K27me2	H3S28ph
277		L A T K A A R Kme3 Sph A P A T	H3 20-32	H3K27me3	H3S28ph
278		L A T K A A R Kac Sph A P A T	H3 20-32	H3K27ac	H3S28ph
279	Y	P A Tph G G V K K P H R Y R	H3 30-42	H3T32ph
280		P A T G G V Kme K P H R Y R	H3 30-42	H3K36me1
281		P A T G G V Kme2 K P H R Y R	H3 30-42	H3K36me2
282		P A T G G V Kme3 K P H R Y R	H3 30-42	H3K36me3
283		P A T G G V Kac K P H R Y R	H3 30-42	H3K36ac
284	Y	P A T G G V K Kme P H R Y R	H3 30-42	H3K37me1
285	Y	P A T G G V K Kme2 P H R Y R	H3 30-42	H3K37me2
286	Y	P A T G G V K Kme3 P H R Y R	H3 30-42	H3K37me3
287	Y	P A T G G V K Kac P H R Y R	H3 30-42	H3K37ac
288	Y	P A Tph G G V Kme K P H R Y R	H3 30-42	H3T32ph	H3K36me1
289	Y	P A Tph G G V Kme2 K P H R Y R	H3 30-42	H3T32ph	H3K36me2
290	Y	P A Tph G G V Kme3 K P H R Y R	H3 30-42	H3T32ph	H3K36me3
291	Y	P A Tph G G V Kac K P H R Y R	H3 30-42	H3T32ph	H3K36ac
292		P A T G G V K K P H R Y R	H3 30-42
293	Y	P A T G G V Kme Kme P H R Y R	H3 30-42	H3K36me1	H3K37me1
294	Y	P A T G G V Kme Kme2 P H R Y R	H3 30-42	H3K36me1	H3K37me2
295	Y	P A T G G V Kme Kme3 P H R Y R	H3 30-42	H3K36me1	H3K37me3
296	Y	P A T G G V Kme Kac P H R Y R	H3 30-42	H3K36me1	H3K37ac
297	Y	P A T G G V Kme2 Kme P H R Y R	H3 30-42	H3K36me2	H3K37me1
298	Y	P A T G G V Kme2 Kme2 P H R Y R	H3 30-42	H3K36me2	H3K37me2
299	Y	P A T G G V Kme2 Kme3 P H R Y R	H3 30-42	H3K36me2	H3K37me3
300	Y	P A T G G V Kme2 Kac P H R Y R	H3 30-42	H3K36me2	H3K37ac
301	Y	P A T G G V Kme3 Kme P H R Y R	H3 30-42	H3K36me3	H3K37me1
302	Y	P A T G G V Kme3 Kme2 P H R Y R	H3 30-42	H3K36me3	H3K37me2
303	Y	P A T G G V Kme3 Kme3 P H R Y R	H3 30-42	H3K36me3	H3K37me3
304	Y	P A T G G V Kme3 Kac P H R Y R	H3 30-42	H3K36me3	H3K37ac
305	Y	P A T G G V Kac Kme P H R Y R	H3 30-42	H3K36ac	H3K37me1
306	Y	P A T G G V Kac Kme2 P H R Y R	H3 30-42	H3K36ac	H3K37me2
307	Y	P A T G G V Kac Kme3 P H R Y R	H3 30-42	H3K36ac	H3K37me3
308	Y	P A T G G V Kac Kac P H R Y R	H3 30-42	H3K36ac	H3K37ac
309	Y	K P H R Y R P G T V A L R	H3 37-49
310	Y	K P H Rme Y R P G T V A L R	H3 37-49	H3R40me1
311	Y	K P H Rme2a Y R P G T V A L R	H3 37-49	H3R40me2a
312	Y	K P H Rme2s Y R P G T V A L R	H3 37-49	H3R40me2s
313	Y	K P H Rcit Y R P G T V A L R	H3 37-49	H3R40cit
314	Y	K P H R Y Rme P G T V A L R	H3 37-49	H3R42me1
315	Y	K P H R Y Rme2a P G T V A L R	H3 37-49	H3R42me2a
316	Y	K P H R Y Rme2s P G T V A L R	H3 37-49	H3R42me2s
317	Y	K P H R Y Rcit P G T V A L R	H3 37-49	H3R42cit
318	Y	K P H R Y R P G Tph V A L R	H3 37-49	H3T45ph
319	Y	K P H Rme Y Rme P G T V A L R	H3 37-49	H3R40me1	H3R42me1
320	Y	K P H Rme Y Rme2a P G T V A L R	H3 37-49	H3R40me1	H3R42me2a
321	Y	K P H Rme Y Rme2s P G T V A L R	H3 37-49	H3R40me1	H3R42me2s
322	Y	K P H Rme Y Rcit P G T V A L R	H3 37-49	H3R40me1	H3R42cit
323	Y	K P H Rme2a Y Rme P G T V A L R	H3 37-49	H3R40me2a	H3R42me1
324	Y	K P H Rme2a Y Rme2a P G T V A L R	H3 37-49	H3R40me2a	H3R42me2a
325	Y	K P H Rme2a Y Rme2s P G T V A L R	H3 37-49	H3R40me2a	H3R42me2s
326	Y	K P H Rme2a Y Rcit P G T V A L R	H3 37-49	H3R40me2a	H3R42cit
327	Y	K P H Rme2s Y Rme P G T V A L R	H3 37-49	H3R40me2s	H3R42me1
328	Y	K P H Rme2s Y Rme2a P G T V A L R	H3 37-49	H3R40me2s	H3R42me2a
329	Y	K P H Rme2s Y Rme2s P G T V A L R	H3 37-49	H3R40me2s	H3R42me2s
330	Y	K P H Rme2s Y Rcit P G T V A L R	H3 37-49	H3R40me2s	H3R42cit
331	Y	K P H Rcit Y Rme P G T V A L R	H3 37-49	H3R40cit	H3R42me1
332	Y	K P H Rcit Y Rme2a P G T V A L R	H3 37-49	H3R40cit	H3R42me2a
333	Y	K P H Rcit Y Rme2s P G T V A L R	H3 37-49	H3R40cit	H3R42me2s
334	Y	K P H Rcit Y Rcit P G T V A L R	H3 37-49	H3R40cit	H3R42cit
335	Y	K P H R Y Rme P G Tph V A L R	H3 37-49	H3R42me1	H3T45ph
336	Y	K P H R Y Rme2a P G Tph V A L R	H3 37-49	H3R42me2a	H3T45ph
337	Y	K P H R Y Rme2s P G Tph V A L R	H3 37-49	H3R42me2s	H3T45ph
338	Y	K P H R Y Rcit P G Tph V A L R	H3 37-49	H3R42cit	H3T45ph
339	Y	T V A L R E I R R Y Q K S	H3 45-57
340	Y	T V A L Rme E I R R Y Q K S	H3 45-57	H3R49me1
341	Y	T V A L Rme2a E I R R Y Q K S	H3 45-57	H3R49me2a
342	Y	T V A L Rme2s E I R R Y Q K S	H3 45-57	H3R49me2s
343	Y	T V A L Rcit E I R R Y Q K S	H3 45-57	H3R49cit
344	Y	T V A L R E I Rme R Y Q K S	H3 45-57	H3R52me1
345	Y	T V A L R E I Rme2a R Y Q K S	H3 45-57	H3R52me2a
346	Y	T V A L R E I Rme2s R Y Q K S	H3 45-57	H3R52me2s
347	Y	T V A L R E I Rcit R Y Q K S	H3 45-57	H3R52cit
348	Y	T V A L R E I R Rme Y Q K S	H3 45-57	H3R53me1
349	Y	T V A L R E I R Rme2a Y Q K S	H3 45-57	H3R53me2a
350	Y	T V A L R E I R Rme2s Y Q K S	H3 45-57	H3R53me2s
351	Y	T V A L R E I R Rcit Y Q K S	H3 45-57	H3R53cit
352	Y	T V A L Rme E I Rme R Y Q K S	H3 45-57	H3R49me1	H3R52me1
353	Y	T V A L Rme E I Rme2a R Y Q K S	H3 45-57	H3R49me1	H3R52me2a
354	Y	T V A L Rme E I Rme2s R Y Q K S	H3 45-57	H3R49me1	H3R52me2s
355	Y	T V A L Rme E I Rcit R Y Q K S	H3 45-57	H3R49me1	H3R52cit
356	Y	T V A L Rme2a E I Rme R Y Q K S	H3 45-57	H3R49me2a	H3R52me1
357	Y	T V A L Rme2a E I Rme2a R Y Q K S	H3 45-57	H3R49me2a	H3R52me2a
358	Y	T V A L Rme2a E I Rme2s R Y Q K S	H3 45-57	H3R49me2a	H3R52me2s
359	Y	T V A L Rme2a E I Rcit R Y Q K S	H3 45-57	H3R49me2a	H3R52cit
360	Y	T V A L Rme2s E I Rme R Y Q K S	H3 45-57	H3R49me2s	H3R52me1
361	Y	T V A L Rme2s E I Rme2a R Y Q K S	H3 45-57	H3R49me2s	H3R52me2a
362	Y	T V A L Rme2s E I Rme2s R Y Q K S	H3 45-57	H3R49me2s	H3R52me2s
363	Y	T V A L Rme2s E I Rcit R Y Q K S	H3 45-57	H3R49me2s	H3R52cit
364	Y	T V A L Rcit E I Rme R Y Q K S	H3 45-57	H3R49cit	H3R52me1
365	Y	T V A L Rcit E I Rme2a R Y Q K S	H3 45-57	H3R49cit	H3R52me2a
366	Y	T V A L Rcit E I Rme2s R Y Q K S	H3 45-57	H3R49cit	H3R52me2s
367	Y	T V A L Rcit E I Rcit R Y Q K S	H3 45-57	H3R49cit	H3R52cit
368	Y	T V A L R E I Rme Rme Y Q K S	H3 45-57	H3R52me1	H3R53me1
369	Y	T V A L R E I Rme Rme2a Y Q K S	H3 45-57	H3R52me1	H3R53me2a
370	Y	T V A L R E I Rme Rme2s Y Q K S	H3 45-57	H3R52me1	H3R53me2s
371	Y	T V A L R E I Rme Rcit Y Q K S	H3 45-57	H3R52me1	H3R53cit
372	Y	T V A L R E I Rme2a Rme Y Q K S	H3 45-57	H3R52me2a	H3R53me1
373	Y	T V A L R E I Rme2a Rme2a Y Q K S	H3 45-57	H3R52me2a	H3R53me2a
374	Y	T V A L R E I Rme2a Rme2s Y Q K S	H3 45-57	H3R52me2a	H3R53me2s
375	Y	T V A L R E I Rme2a Rcit Y Q K S	H3 45-57	H3R52me2a	H3R53cit
376	Y	T V A L R E I Rme2s Rme Y Q K S	H3 45-57	H3R52me2s	H3R53me1
377	Y	T V A L R E I Rme2s Rme2a Y Q K S	H3 45-57	H3R52me2s	H3R53me2a
378	Y	T V A L R E I Rme2s Rme2s Y Q K S	H3 45-57	H3R52me2s	H3R53me2s
379	Y	T V A L R E I Rme2s Rcit Y Q K S	H3 45-57	H3R52me2s	H3R53cit
380	Y	T V A L R E I Rcit Rme Y Q K S	H3 45-57	H3R52cit	H3R53me1
381	Y	T V A L R E I Rcit Rme2a Y Q K S	H3 45-57	H3R52cit	H3R53me2a
382	Y	T V A L R E I Rcit Rme2s Y Q K S	H3 45-57	H3R52cit	H3R53me2s
383	Y	T V A L R E I Rcit Rcit Y Q K S	H3 45-57	H3R52cit	H3R53cit
384		E I R R Y Q K S T E L L I	H3 50-62
385	Y	E I R R Y Q Kme S T E L L I	H3 50-62	H3K56me1
386	Y	E I R R Y Q Kme2 S T E L L I	H3 50-62	H3K56me2
387		E I R R Y Q Kme3 S T E L L I	H3 50-62	H3K56me3
388		E I R R Y Q Kac S T E L L I	H3 50-62	H3K56ac
389	Y	E I R R Y Q K Sph T E L L I	H3 50-62	H3S57ph
390	Y	E I R R Y Q K S Tph E L L I	H3 50-62	H3T58ph
391	Y	E I R R Y Q Kme Sph T E L L I	H3 50-62	H3K56me1	H3S57ph
392	Y	E I R R Y Q Kme2 Sph T E L L I	H3 50-62	H3K56me2	H3S57ph
393	Y	E I R R Y Q Kme3 Sph T E L L I	H3 50-62	H3K56me3	H3S57ph
394	Y	E I R R Y Q Kac Sph T E L L I	H3 50-62	H3K56ac	H3S57ph
395	Y	E I R R Y Q Kme S Tph E L L I	H3 50-62	H3K56me1	H3T58ph
396	Y	E I R R Y Q Kme2 S Tph E L L I	H3 50-62	H3K56me2	H3T58ph
397	Y	E I R R Y Q Kme3 S Tph E L L I	H3 50-62	H3K56me3	H3T58ph
398	Y	E I R R Y Q Kac S Tph E L L I	H3 50-62	H3K56ac	H3T58ph
399	Y	S T E L L I R K L P F Q R	H3 57-69
400	Y	S T E L L I Rme K L P F Q R	H3 57-69	H3R63me1
401	Y	S T E L L I Rme2a K L P F Q R	H3 57-69	H3R63me2a
402	Y	S T E L L I Rme2s K L P F Q R	H3 57-69	H3R63me2s
403	Y	S T E L L I Rcit K L P F Q R	H3 57-69	H3R63cit
404	Y	S T E L L I R Kme L P F Q R	H3 57-69	H3K64me1
405	Y	S T E L L I R Kme2 L P F Q R	H3 57-69	H3K64me2
406	Y	S T E L L I R Kme3 L P F Q R	H3 57-69	H3K64me3
407	Y	S T E L L I R Kac L P F Q R	H3 57-69	H3K64ac
408	Y	S T E L L I Rme Kme L P F Q R	H3 57-69	H3R63me1	H3K64me1
409	Y	S T E L L I Rme Kme2 L P F Q R	H3 57-69	H3R63me1	H3K64me2
410	Y	S T E L L I Rme Kme3 L P F Q R	H3 57-69	H3R63me1	H3K64me3
411	Y	S T E L L I Rme Kac L P F Q R	H3 57-69	H3R63me1	H3K64ac
412	Y	S T E L L I Rme2a Kme L P F Q R	H3 57-69	H3R63me2a	H3K64me1
413	Y	S T E L L I Rme2a Kme2 L P F Q R	H3 57-69	H3R63me2a	H3K64me2
414	Y	S T E L L I Rme2a Kme3 L P F Q R	H3 57-69	H3R63me2a	H3K64me3
415	Y	S T E L L I Rme2a Kac L P F Q R	H3 57-69	H3R63me2a	H3K64ac
416	Y	S T E L L I Rme2s Kme L P F Q R	H3 57-69	H3R63me2s	H3K64me1
417	Y	S T E L L I Rme2s Kme2 L P F Q R	H3 57-69	H3R63me2s	H3K64me2
418	Y	S T E L L I Rme2s Kme3 L P F Q R	H3 57-69	H3R63me2s	H3K64me3
419	Y	S T E L L I Rme2s Kac L P F Q R	H3 57-69	H3R63me2s	H3K64ac
420	Y	S T E L L I Rcit Kme L P F Q R	H3 57-69	H3R63cit	H3K64me1
421	Y	S T E L L I Rcit Kme2 L P F Q R	H3 57-69	H3R63cit	H3K64me2
422	Y	S T E L L I Rcit Kme3 L P F Q R	H3 57-69	H3R63cit	H3K64me3
423	Y	S T E L L I Rcit Kac L P F Q R	H3 57-69	H3R63cit	H3K64ac
424		E I A Q D F K T D L R F Q	H3 73-85
425		E I A Q D F Kme T D L R F Q	H3 73-85	H3K79me1
426		E I A Q D F Kme2 T D L R F Q	H3 73-85	H3K79me2
427		E I A Q D F Kme3 T D L R F Q	H3 73-85	H3K79me3
428	Y	E I A Q D F Kac T D L R F Q	H3 73-85	H3K79ac
429	Y	E I A Q D F K Tph D L R F Q	H3 73-85	H3T80ph
430	Y	E I A Q D F Kme Tph D L R F Q	H3 73-85	H3K79me1	H3T80ph
431	Y	E I A Q D F Kme2 Tph D L R F Q	H3 73-85	H3K79me2	H3T80ph
432	Y	E I A Q D F Kme3 Tph D L R F Q	H3 73-85	H3K79me3	H3T80ph
433	Y	E I A Q D F Kac Tph D L R F Q	H3 73-85	H3K79ac	H3T80ph
434	Y	I H A K R V T I M P K D I Q	H3 113-125
435	Y	I H A Kme R V T I M P K D I Q	H3 113-125	H3K116me1
436	Y	I H A Kme2 R V T I M P K D I Q	H3 113-125	H3K116me2
437	Y	I H A Kme3 R V T I M P K D I Q	H3 113-125	H3K116me3
438	Y	I H A Kac R V T I M P K D I Q	H3 113-125	H3K116ac
439	Y	I H A K Rme V T I M P K D I Q	H3 113-125	H3R117me1
440	Y	I H A K Rme2a V T I M P K D I Q	H3 113-125	H3R117me2a
441	Y	I H A K Rme2s V T I M P K D I Q	H3 113-125	H3R117me2s
442	Y	I H A K Rcit V T I M P K D I Q	H3 113-125	H3R117cit
443	Y	I H A K R V T I M P Kme D I Q	H3 113-125	H3K122me1
444	Y	I H A K R V T I M P Kme2 D I Q	H3 113-125	H3K122me2
445	Y	I H A K R V T I M P Kme3 D I Q	H3 113-125	H3K122me3
446	Y	I H A K R V T I M P Kac D I Q	H3 113-125	H3K122ac
447	Y	I H A Kme Rme V T I M P K D I Q	H3 113-125	H3K116me1	H3R117me1
448	Y	I H A Kme Rme2a V T I M P K D I Q	H3 113-125	H3K116me1	H3R117me2a
449	Y	I H A Kme Rme2s V T I M P K D I Q	H3 113-125	H3K116me1	H3R117me2s
450	Y	I H A Kme Rcit V T I M P K D I Q	H3 113-125	H3K116me1	H3R117cit
451	Y	I H A Kme2 Rme V T I M P K D I Q	H3 113-125	H3K116me2	H3R117me1
452	Y	I H A Kme2 Rme2a V T I M P K D I Q	H3 113-125	H3K116me2	H3R117me2a
453	Y	I H A Kme2 Rme2s V T I M P K D I Q	H3 113-125	H3K116me2	H3R117me2s
454	Y	I H A Kme2 Rcit V T I M P K D I Q	H3 113-125	H3K116me2	H3R117cit
455	Y	I H A Kme3 Rme V T I M P K D I Q	H3 113-125	H3K116me3	H3R117me1
456	Y	I H A Kme3 Rme2a V T I M P K D I Q	H3 113-125	H3K116me3	H3R117me2a
457	Y	I H A Kme3 Rme2s V T I M P K D I Q	H3 113-125	H3K116me3	H3R117me2s
458	Y	I H A Kme3 Rcit V T I M P K D I Q	H3 113-125	H3K116me3	H3R117cit
459	Y	I H A Kac Rme V T I M P K D I Q	H3 113-125	H3K116ac	H3R117me1
460	Y	I H A Kac Rme2a V T I M P K D I Q	H3 113-125	H3K116ac	H3R117me2a
461	Y	I H A Kac Rme2s V T I M P K D I Q	H3 113-125	H3K116ac	H3R117me2s
462	Y	I H A Kac Rcit V T I M P K D I Q	H3 113-125	H3K116ac	H3R117cit
463	Y	I H A Kme R V T I M P Kme D I Q	H3 113-125	H3K116me1	H3K122me1
464	Y	I H A Kme R V T I M P Kme2 D I Q	H3 113-125	H3K116me1	H3K122me2
465	Y	I H A Kme R V T I M P Kme3 D I Q	H3 113-125	H3K116me1	H3K122me3
466	Y	I H A Kme R V T I M P Kac D I Q	H3 113-125	H3K116me1	H3K122ac
467	Y	I H A Kme2 R V T I M P Kme D I Q	H3 113-125	H3K116me2	H3K122me1
468	Y	I H A Kme2 R V T I M P Kme2 D I Q	H3 113-125	H3K116me2	H3K122me2
469	Y	I H A Kme2 R V T I M P Kme3 D I Q	H3 113-125	H3K116me2	H3K122me3
470	Y	I H A Kme2 R V T I M P Kac D I Q	H3 113-125	H3K116me2	H3K122ac
471	Y	I H A Kme3 R V T I M P Kme D I Q	H3 113-125	H3K116me3	H3K122me1
472	Y	I H A Kme3 R V T I M P Kme2 D I Q	H3 113-125	H3K116me3	H3K122me2
473	Y	I H A Kme3 R V T I M P Kme3 D I Q	H3 113-125	H3K116me3	H3K122me3
474	Y	I H A Kme3 R V T I M P Kac D I Q	H3 113-125	H3K116me3	H3K122ac
475	Y	I H A Kac R V T I M P Kme D I Q	H3 113-125	H3K116ac	H3K122me1
476	Y	I H A Kac R V T I M P Kme2 D I Q	H3 113-125	H3K116ac	H3K122me2
477	Y	I H A Kac R V T I M P Kme3 D I Q	H3 113-125	H3K116ac	H3K122me3
478	Y	I H A Kac R V T I M P Kac D I Q	H3 113-125	H3K116ac	H3K122ac
479		S G R G K G G K G L G K G	H4 1-13
480		Sph G R G K G G K G L G K G	H4 1-13	H4S1ph
481	Y	S G Rme G K G G K G L G K G	H4 1-13	H4R3me1
482		S G Rme2a G K G G K G L G K G	H4 1-13	H4R3me2a
483		S G Rme2s G K G G K G L G K G	H4 1-13	H4R3me2s
484	Y	S G Rcit G K G G K G L G K G	H4 1-13	H4R3cit
485		S G R G Kac G G K G L G K G	H4 1-13	H4K5ac
486		S G R G K G G Kac G L G K G	H4 1-13	H4K8ac
487		S G R G K G G K G L G Kac G	H4 1-13	H4K12ac
488	Y	Sph G Rme G K G G K G L G K G	H4 1-13	H4S1ph	H4R3me1
489		Sph G Rme2a G K G G K G L G K G	H4 1-13	H4S1ph	H4R3me2a
490		Sph G Rme2s G K G G K G L G K G	H4 1-13	H4S1ph	H4R3me2s
491	Y	Sph G Rcit G K G G K G L G K G	H4 1-13	H4S1ph	H4R3cit
492		Sph G R G Kac G G K G L G K G	H4 1-13	H4S1ph	H4K5ac
493	Y	Sph G R G K G G Kac G L G K G	H4 1-13	H4S1ph	H4K8ac
494	Y	Sph G R G K G G K G L G Kac G	H4 1-13	H4S1ph	H4K12ac
495		S G R G Kac G G Kac G L G K G	H4 1-13	H4K5ac	H4K8ac
496		S G R G Kac G G K G L G Kac G	H4 1-13	H4K5ac	H4K12ac
497		S G R G K G G Kac G L G Kac G	H4 1-13	H4K8ac	H4K12ac
498		S G R G Kac G G Kac G L G Kac G	H4 1-13	H4K5ac	H4K8ac	H4K12ac
499		K G L G K G G G A K R H R	H4 8-19
500		Kac G L G K G G G A K R H R	H4 8-19	H4K8ac
501		K G L G Kac G G G A K R H R	H4 8-19	H4K12ac
502		K G L G K G G G A Kac R H R	H4 8-19	H4K16ac
503	Y	K G L G K G G G A K Rme H R	H4 8-19	H4R17me1
504		K G L G K G G G A K Rme2a H R	H4 8-19	H4R17me2a
505		K G L G K G G G A K Rme2s H R	H4 8-19	H4R17me2s
506	Y	K G L G K G G G A K Rcit H R	H4 8-19	H4R17cit
507		Kac G L G Kac G G G A K R H R	H4 8-19	H4K8ac	H4K12ac
508		Kac G L G K G G G A Kac R H R	H4 8-19	H4K8ac	H4K16ac
509		K G L G Kac G G G A Kac R H R	H4 8-19	H4K12ac	H4K16ac
510		Kac G L G Kac G G G A Kac R H R	H4 8-19	H4K8ac	H4K12ac	H4K16ac
511	Y	K G L G K G G G A Kac Rme H R	H4 8-19	H4K16ac	H4R17me1
512		K G L G K G G G A Kac Rme2a H R	H4 8-19	H4K16ac	H4R17me2a
513		K G L G K G G G A Kac Rme2s H R	H4 8-19	H4K16ac	H4R17me2s
514	Y	K G L G K G G G A Kac Rcit H R	H4 8-19	H4K16ac	H4R17cit
515		K R H R K V L R D N I Q G	H4 16-28
516	Y	K R H Rme K V L R D N I Q G	H4 16-28	H4R19me1
517		K R H Rme2a K V L R D N I Q G	H4 16-28	H4R19me2a
518		K R H Rme2s K V L R D N I Q G	H4 16-28	H4R19me2s
519	Y	K R H Rcit K V L R D N I Q G	H4 16-28	H4R19cit
520		K R H R Kme V L R D N I Q G	H4 16-28	H4K20me1
521		K R H R Kme2 V L R D N I Q G	H4 16-28	H4K20me2
522		K R H R Kme3 V L R D N I Q G	H4 16-28	H4K20me3
523		K R H R Kac V L R D N I Q G	H4 16-28	H4K20ac
524		K R H R K V L Rme D N I Q G	H4 16-28	H4R23me1
525		K R H R K V L Rme2a D N I Q G	H4 16-28	H4R23me2a
526		K R H R K V L Rme2s D N I Q G	H4 16-28	H4R23me2s
527		K R H R K V L Rcit D N I Q G	H4 16-28	H4R23cit
528	Y	K R H Rme Kme V L R D N I Q G	H4 16-28	H4R19me1	H4K20me1
529	Y	K R H Rme Kme2 V L R D N I Q G	H4 16-28	H4R19me1	H4K20me2
530	Y	K R H Rme Kme3 V L R D N I Q G	H4 16-28	H4R19me1	H4K20me3
531	Y	K R H Rme Kac V L R D N I Q G	H4 16-28	H4R19me1	H4K20ac
532		K R H Rme2a Kme V L R D N I Q G	H4 16-28	H4R19me2a	H4K20me1
533		K R H Rme2a Kme2 V L R D N I Q G	H4 16-28	H4R19me2a	H4K20me2
534		K R H Rme2a Kme3 V L R D N I Q G	H4 16-28	H4R19me2a	H4K20me3
535		K R H Rme2a Kac V L R D N I Q G	H4 16-28	H4R19me2a	H4K20ac
536		K R H Rme2s Kme V L R D N I Q G	H4 16-28	H4R19me2s	H4K20me1
537		K R H Rme2s Kme2 V L R D N I Q G	H4 16-28	H4R19me2s	H4K20me2
538		K R H Rme2s Kme3 V L R D N I Q G	H4 16-28	H4R19me2s	H4K20me3
539		DMSO blank	blank
540	Y	K R H Rcit Kme V L R D N I Q G	H4 16-28	H4R19cit	H4K20me1
541	Y	K R H Rcit Kme2 V L R D N I Q G	H4 16-28	H4R19cit	H4K20me2
542	Y	K R H Rcit Kme3 V L R D N I Q G	H4 16-28	H4R19cit	H4K20me3
543	Y	K R H Rcit Kac V L R D N I Q G	H4 16-28	H4R19cit	H4K20ac
544		N I Q G I T K P A I R R L	H4 25-37
545	Y	N I Q G I T Kac P A I R R L	H4 25-37	H4K31ac
546	Y	N I Q G I T Kme2 P A I R R L	H4 25-37	H4K31me2
547	Y	N I Q G I T Kme3 P A I R R L	H4 25-37	H4K31me3
548	Y	A R R G G V K R I S G L I	H4 38-50
549	Y	A R R G G V Kme R I S G L I	H4 38-50	H4K44me1
550	Y	A R R G G V Kme2 R I S G L I	H4 38-50	H4K44me2
551	Y	A R R G G V Kme3 R I S G L I	H4 38-50	H4K44me3
552	Y	A R R G G V Kac R I S G L I	H4 38-50	H4K44ac
553	Y	A R R G G V K Rme I S G L I	H4 38-50	H4R45me1
554	Y	A R R G G V K Rme2a I S G L I	H4 38-50	H4R45me2a
555	Y	A R R G G V K Rme2s I S G L I	H4 38-50	H4R45me2s
556	Y	A R R G G V K Rcit I S G L I	H4 38-50	H4R45cit
557	Y	A R R G G V Kme Rme I S G L I	H4 38-50	H4K44me1	H4R45me1
558	Y	A R R G G V Kme Rme2a I S G L I	H4 38-50	H4K44me1	H4R45me2a
559	Y	A R R G G V Kme Rme2s I S G L I	H4 38-50	H4K44me1	H4R45me2s
560	Y	A R R G G V Kme Rcit I S G L I	H4 38-50	H4K44me1	H4R45cit
561	Y	A R R G G V Kme2 Rme I S G L I	H4 38-50	H4K44me2	H4R45me1
562	Y	A R R G G V Kme2 Rme2a I S G L I	H4 38-50	H4K44me2	H4R45me2a
563	Y	A R R G G V Kme2 Rme2s I S G L I	H4 38-50	H4K44me2	H4R45me2s
564	Y	A R R G G V Kme2 Rcit I S G L I	H4 38-50	H4K44me2	H4R45cit
565	Y	A R R G G V Kme3 Rme I S G L I	H4 38-50	H4K44me3	H4R45me1
566	Y	A R R G G V Kme3 Rme2a I S G L I	H4 38-50	H4K44me3	H4R45me2a
567	Y	A R R G G V Kme3 Rme2s I S G L I	H4 38-50	H4K44me3	H4R45me2s
568	Y	A R R G G V Kme3 Rcit I S G L I	H4 38-50	H4K44me3	H4R45cit
569	Y	A R R G G V Kac Rme I S G L I	H4 38-50	H4K44ac	H4R45me1
570	Y	A R R G G V Kac Rme2a I S G L I	H4 38-50	H4K44ac	H4R45me2a
571	Y	A R R G G V Kac Rme2s I S G L I	H4 38-50	H4K44ac	H4R45me2s
572	Y	A R R G G V Kac Rcit I S G L I	H4 38-50	H4K44ac	H4R45cit
573	Y	G G V K R I S G L I Y E E	H4 41-53
574	Y	G G V K R I Sph G L I Y E E	H4 41-53	H4S47ph
575	Y	E T R G V L K V F L E N V	H4 53-65
576	Y	E T R G V L Kac V F L E N V	H4 53-65	H4K59ac
577	Y	E T R G V L Kme V F L E N V	H4 53-65	H4K59me1
578	Y	E T R G V L Kme2 V F L E N V	H4 53-65	H4K59me2
579	Y	E T R G V L Kme3 V F L E N V	H4 53-65	H4K59me3
580		P E P A K S A P A P K K G	H2B 1-13
581		P E P A Kac S A P A P K K G	H2B 1-13	H2BK5ac
582	Y	P E P A K Sph A P A P K K G	H2B 1-13	H2BS6ph
583	Y	P E P A K S A P A P Kac K G	H2B 1-13	H2BK11ac
584	Y	P E P A Kac Sph A P A P K K G	H2B 1-13	H2BK5ac	H2BS6ph
585	Y	P E P A Kac S A P A P Kac K G	H2B 1-13	H2BK5ac	H2BK11ac
586	Y	P E P A Kac Sph A P A P Kac K G	H2B 1-13	H2BK5ac	H2BS6ph	H2BK11ac
587		A P A P K K G S K K A V T	H2B 7-19
588	Y	A P A P Kac K G S K K A V T	H2B 7-19	H2BK11ac
589	Y	A P A P K Kac G S K K A V T	H2B 7-19	H2BK12ac
590	Y	A P A P K K G S Kac K A V T	H2B 7-19	H2BK15ac
591	Y	A P A P K K G S K Kac A V T	H2B 7-19	H2BK16ac
592	Y	A P A P K K G Sph K K A V T	H2B 7-19	H2BS14ph
593	Y	A P A P Kac Kac G S K K A V T	H2B 7-19	H2BK11ac	H2BK12ac
594	Y	A P A P Kac K G S Kac K A V T	H2B 7-19	H2BK11ac	H2BK15ac
595	Y	A P A P Kac K G S K Kac A V T	H2B 7-19	H2BK11ac	H2BK16ac
596	Y	A P A P K Kac G S Kac K A V T	H2B 7-19	H2BK12ac	H2BK15ac
597	Y	A P A P K Kac G S K Kac A V T	H2B 7-19	H2BK12ac	H2BK16ac
598	Y	A P A P K K G S Kac Kac A V T	H2B 7-19	H2BK15ac	H2BK16ac
599	Y	A P A P Kac Kac G S Kac K A V T	H2B 7-19	H2BK11ac	H2BK12ac	H2BK15ac
600	Y	A P A P Kac K G S Kac Kac A V T	H2B 7-19	H2BK11ac	H2BK15ac	H2BK16ac
601	Y	A P A P K Kac G S Kac Kac A V T	H2B 7-19	H2BK12ac	H2BK15ac	H2BK16ac
602	Y	A P A P Kac Kac G S Kac Kac A V T	H2B 7-19	H2BK11ac	H2BK12ac	H2BK15ac	H2BK16ac
603	Y	A P A P Kac Kac G Sph K K A V T	H2B 7-19	H2BK11ac	H2BK12ac	H2BS14ph
604	Y	A P A P Kac K G Sph Kac K A V T	H2B 7-19	H2BK11ac	H2BS14ph	H2BK15ac
605	Y	A P A P Kac K G Sph K Kac A V T	H2B 7-19	H2BK11ac	H2BS14ph	H2BK16ac
606	Y	A P A P K Kac G Sph Kac K A V T	H2B 7-19	H2BK12ac	H2BS14ph	H2BK15ac
607	Y	A P A P K Kac G Sph K Kac A V T	H2B 7-19	H2BK12ac	H2BS14ph	H2BK16ac
608	Y	A P A P K K G Sph Kac Kac A V T	H2B 7-19	H2BS14ph	H2BK15ac	H2BK16ac
609	Y	A P A P Kac Kac G Sph Kac K A V T	H2B 7-19	H2BK11ac	H2BK12ac	H2BS14ph	H2BK15ac
610	Y	A P A P Kac K G Sph Kac Kac A V T	H2B 7-19	H2BK11ac	H2BS14ph	H2BK15ac	H2BK16ac
611	Y	A P A P K Kac G Sph Kac Kac A V T	H2B 7-19	H2BK12ac	H2BS14ph	H2BK15ac	H2BK16ac
612	Y	A P A P Kac Kac G Sph Kac Kac A V T	H2B 7-19	H2BK11ac	H2BK12ac	H2BS14ph	H2BK15ac	H2BK16ac
613	Y	A V T K A Q K K D G K K R	H2B 18-30
614	Y	A V T Kac A Q K K D G K K R	H2B 18-30	H2BK21ac
615	Y	A V T K A Q Kac K D G K K R	H2B 18-30	H2BK24ac
616	Y	A V T K A Q K Kac D G K K R	H2B 18-30	H2BK25ac
617	Y	A V T K A Q K K D G Kac K R	H2B 18-30	H2BK28ac
618	Y	A V T K A Q K K D G K Kac R	H2B 18-30	H2BK29ac
619	Y	A V T Kac A Q Kac K D G K K R	H2B 18-30	H2BK21ac	H2BK24ac
620	Y	A V T Kac A Q K Kac D G K K R	H2B 18-30	H2BK21ac	H2BK25ac
621	Y	A V T Kac A Q K K D G Kac K R	H2B 18-30	H2BK21ac	H2BK28ac
622	Y	A V T Kac A Q K K D G K Kac R	H2B 18-30	H2BK21ac	H2BK29ac
623	Y	A V T K A Q Kac Kac D G K K R	H2B 18-30	H2BK24ac	H2BK25ac
624	Y	A V T K A Q Kac K D G Kac K R	H2B 18-30	H2BK24ac	H2BK28ac
625	Y	A V T K A Q Kac K D G K Kac R	H2B 18-30	H2BK24ac	H2BK29ac
626	Y	A V T K A Q K Kac D G Kac K R	H2B 18-30	H2BK25ac	H2BK28ac
627	Y	A V T K A Q K Kac D G K Kac R	H2B 18-30	H2BK25ac	H2BK29ac
628	Y	A V T K A Q K K D G Kac Kac R	H2B 18-30	H2BK28ac	H2BK29ac
629	Y	A V T Kac A Q Kac Kac D G K K R	H2B 18-30	H2BK21ac	H2BK24ac	H2BK25ac
630	Y	A V T Kac A Q K Kac D G Kac K R	H2B 18-30	H2BK21ac	H2BK25ac	H2BK28ac
631	Y	A V T Kac A Q K K D G Kac Kac R	H2B 18-30	H2BK21ac	H2BK28ac	H2BK29ac
632	Y	A V T Kac A Q Kac K D G Kac K R	H2B 18-30	H2BK21ac	H2BK24ac	H2BK28ac
633	Y	A V T Kac A Q Kac K D G K Kac R	H2B 18-30	H2BK21ac	H2BK24ac	H2BK29ac
634	Y	A V T Kac A Q K Kac D G K Kac R	H2B 18-30	H2BK21ac	H2BK25ac	H2BK29ac
635	Y	A V T K A Q Kac Kac D G Kac K R	H2B 18-30	H2BK24ac	H2BK25ac	H2BK28ac
636	Y	A V T K A Q Kac Kac D G K Kac R	H2B 18-30	H2BK24ac	H2BK25ac	H2BK29ac
637	Y	A V T K A Q K Kac D G Kac Kac R	H2B 18-30	H2BK25ac	H2BK28ac	H2BK29ac
638	Y	A V T Kac A Q Kac Kac D G Kac K R	H2B 18-30	H2BK21ac	H2BK24ac	H2BK25ac	H2BK28ac
639	Y	A V T Kac A Q K Kac D G Kac Kac R	H2B 18-30	H2BK21ac	H2BK25ac	H2BK28ac	H2BK29ac
640	Y	A V T K A Q Kac Kac D G Kac Kac R	H2B 18-30	H2BK24ac	H2BK25ac	H2BK28ac	H2BK29ac
641	Y	A V T Kac A Q Kac K D G Kac Kac R	H2B 18-30	H2BK21ac	H2BK24ac	H2BK28ac	H2BK29ac
642	Y	A V T Kac A Q Kac Kac D G Kac Kac R	H2B 18-30	H2BK21ac	H2BK24ac	H2BK25ac	H2BK28ac	H2BK29ac
643		S G R G K Q G G K A R A K	H2A 1-13
644		Sph G R G K Q G G K A R A K	H2A 1-13	H2AS1ph
645	Y	S G Rme G K Q G G K A R A K	H2A 1-13	H2AR3me1
646	Y	S G Rme2a G K Q G G K A R A K	H2A 1-13	H2AR3me2a
647	Y	S G Rme2s G K Q G G K A R A K	H2A 1-13	H2AR3me2s
648	Y	S G Rcit G K Q G G K A R A K	H2A 1-13	H2AR3cit
649		S G R G Kac Q G G K A R A K	H2A 1-13	H2AK5ac
650		S G R G K Q G G Kac A R A K	H2A 1-13	H2AK9ac
651		S G R G K Q G G K A R A K - AeeAc linker	H2A 1-13
652		S G R G K Q G G K A R A K	H2A 1-13
653	Y	S G Rme G Kac Q G G K A R A K	H2A 1-13	H2AR3me1	H2AK5ac
654	Y	S G Rme2a G Kac Q G G K A R A K	H2A 1-13	H2AR3me2a	H2AK5ac
655	Y	S G Rme2s G Kac Q G G K A R A K	H2A 1-13	H2AR3me2s	H2AK5ac
656	Y	S G Rcit G Kac Q G G K A R A K	H2A 1-13	H2AR3cit	H2AK5ac
657	Y	Sph G Rme G K Q G G K A R A K	H2A 1-13	H2AS1ph	H2AR3me1
658	Y	Sph G Rme2a G K Q G G K A R A K	H2A 1-13	H2AS1ph	H2AR3me2a
659	Y	Sph G Rme2s G K Q G G K A R A K	H2A 1-13	H2AS1ph	H2AR3me2s
660	Y	Sph G Rcit G K Q G G K A R A K	H2A 1-13	H2AS1ph	H2AR3cit
661		S G R G Kac Q G G Kac A R A K	H2A 1-13	H2AK5ac	H2AK9ac
662		Sph G R G Kac Q G G K A R A K	H2A 1-13	H2AS1ph	H2AK5ac
663		Sph G R G K Q G G Kac A R A K	H2A 1-13	H2AS1ph	H2AK9ac
664		Sph G R G Kac Q G G Kac A R A K	H2A 1-13	H2AS1ph	H2AK5ac	H2AK9ac
665		R A K A K T R S S R A G L	H2A 11-23
666		R A Kac A K T R S S R A G L	H2A 11-23	H2AK13ac
667	Y	R A K A Kac T R S S R A G L	H2A 11-23	H2AK15ac
668	Y	R A K A K Tph R S S R A G L	H2A 11-23	H2AT16ph
669	Y	R A K A Kac Tph R S S R A G L	H2A 11-23	H2AK15ac	H2AT16ph
670	Y	R A Kac A K Tph R S S R A G L	H2A 11-23	H2AK13ac	H2AT16ph
671	Y	R A Kac A Kac T R S S R A G L	H2A 11-23	H2AK13ac	H2AK15ac
672	Y	R A Kac A Kac Tph R S S R A G L	H2A 11-23	H2AK13ac	H2AK15ac	H2AT16ph
673		A R T K Q T A R K S T G G	Unmod H3 variant
674	Y	T A R K S T G G K A P R K	Unmod H3 variant
675		T G G K A P R K Q L A T K	Unmod H3 variant
676		P R K Q L A T K A A R K S	Unmod H3 variant
677		A T K A A R K S A P A T G	Unmod H3 variant
678	Y	A T K A A R K S A P S T G	Unmod H3 variant
679		R K S A P A T G G V K K P	Unmod H3 variant
680	Y	R K S A P S T G G V K K P	Unmod H3 variant
681	Y	A T G G V K K P H R Y R P	Unmod H3 variant
682		K K P H R Y R P G T V A L	Unmod H3 variant
683	Y	Y R P G T V A L R E I R R	Unmod H3 variant
684		V A L R E I R R Y Q K S T	Unmod H3 variant
685	Y	I R R Y Q K S T E L L I R	Unmod H3 variant
686		K S T E L L I R K L P F Q	Unmod H3 variant
687	Y	L I R K L P F Q R L V R E	Unmod H3 variant
688		P F Q R L V R E I A Q D F	Unmod H3 variant
689	Y	V R E I A Q D F K T D L R	Unmod H3 variant
690	Y	Q D F K T D L R F Q S S A	Unmod H3 variant
691	Y	D L R F Q S S A V M A L Q	Unmod H3 variant
692	Y	D L R F Q S A A I G A L Q	Unmod H3 variant
693	Y	A L Q E A C E A Y L V G L	Unmod H3 variant
694	Y	A L Q E A S E A Y L V G L	Unmod H3 variant
695	Y	V G L F E D T N L C A I H	Unmod H3 variant
696	Y	D T N L C A I H A K R V T	Unmod H3 variant
697		A I H A K R V T I M P K D	Unmod H3 variant
698	Y	R V T I M P K D I Q L A R	Unmod H3 variant
699	Y	D I Q L A R R I R G E R A	Unmod H3 variant
700		S G R G K G G K G L G K G	Unmod H4 variant
701		G G K G L G K G G A K R H	Unmod H4 variant
702		G K G G A K R H R K V L R	Unmod H4 variant
703		K R H R K V L R D N I Q G	Unmod H4 variant
704		V L R D N I Q G I T K P A	Unmod H4 variant
705		I Q G I T K P A I R R L A	Unmod H4 variant
706		K P A I R R L A R R G G V	Unmod H4 variant
707		R L A R R G G V K R I S G	Unmod H4 variant
708		G G V K R I S G L I Y E E	Unmod H4 variant
709		I S G L I Y E E T R G V L	Unmod H4 variant
710		Y E E T R G V L K V F L E	Unmod H4 variant
711	Y	G V L K V F L E N V I R D	Unmod H4 variant
712	Y	F L E N V I R D A V T Y T	Unmod H4 variant
713	Y	I R D A V T Y T E H A K R	Unmod H4 variant
714	Y	T Y T E H A K R K T V T A	Unmod H4 variant
715	Y	A K R K T V T A M D V V Y	Unmod H4 variant
716	Y	V T A M D V V Y A L K R Q	Unmod H4 variant
717	Y	V V Y A L K R Q G R T L Y	Unmod H4 variant
718	Y	L K R Q G R T L Y G F G G	Unmod H4 variant
719		S G R G K Q G G K A R A K	Unmod H2A variant
720		Q G G K A R A K S K S R S	Unmod H2A variant
721	Y	Q G G K A R A K A K S R S	Unmod H2A variant
722	Y	Q G G K A R A K A K T R S	Unmod H2A variant
723		R A K S K S R S S R A G L	Unmod H2A variant
724	Y	R A K A K S R S S R A G L	Unmod H2A variant
725	Y	R A K A K T R S S R A G L	Unmod H2A variant
726	Y	R S S R A G L Q F P V G R	Unmod H2A variant
727	Y	A G L Q F P V G R V H R L	Unmod H2A variant
728	Y	A G L Q F P V G R I H R L	Unmod H2A variant
729	Y	P V G R V H R L L R K G N	Unmod H2A variant
730	Y	P V G R I H R L L R K G N	Unmod H2A variant
731	Y	H R L L R K G N Y A E R V	Unmod H2A variant
732	Y	H R L L R K G N Y S E R V	Unmod H2A variant
733	Y	H R L L R K G N Y A E R I	Unmod H2A variant
734	Y	K G N Y A E R V G A G A P	Unmod H2A variant
735	Y	K G N Y S E R V G A G A P	Unmod H2A variant
736	Y	K G N Y A E R I G A G A P	Unmod H2A variant
737	Y	G A G A P V Y L A A V L E	Unmod H2A variant
738	Y	G A G A P V Y M A A V L E	Unmod H2A variant
739	Y	L A A V L E Y L T A E I L	Unmod H2A variant
740	Y	M A A V L E Y L T A E I L	Unmod H2A variant
741	Y	Y L T A E I L E L A G N A	Unmod H2A variant
742	Y	I L E L A G N A A R D N K	Unmod H2A variant
743	Y	I L E L A G N A S R D N K	Unmod H2A variant
744	Y	G N A A R D N K K T R I I	Unmod H2A variant
745	Y	G N A S R D N K K T R I I	Unmod H2A variant
746	Y	D N K K T R I I P R H L Q	Unmod H2A variant
747	Y	R I I P R H L Q L A I R N	Unmod H2A variant
748	Y	L Q L A I R N D E E L N K	Unmod H2A variant
749	Y	R N D E E L N K L L G G V	Unmod H2A variant
750	Y	R N D E E L N K L L G K V	Unmod H2A variant
751	Y	R N D E E L N K L L G R V	Unmod H2A variant
752	Y	L N K L L G G V T I A Q G	Unmod H2A variant
753	Y	L N K L L G K V T I A Q G	Unmod H2A variant
754	Y	L N K L L G R V T I A Q G	Unmod H2A variant
755	Y	V T I A Q G G V L P N I Q	Unmod H2A variant
756	Y	G V L P N I Q A V L L P K	Unmod H2A variant
757	Y	I Q A V L L P K K T E S H	Unmod H2A variant
758	Y	P E V S S K G A T I S K K	Unmod H2B variant
759	Y	P E P S K S A P A P K K G	Unmod H2B variant
760		P E P A K S A P A P K K G	Unmod H2B variant
761	Y	P E P T K S A P A P K K G	Unmod H2B variant
762	Y	P D P A K S A P A P K K G	Unmod H2B variant
763	Y	P E P V K S A P V P K K G	Unmod H2B variant
764	Y	P E L A K S A P A P K K G	Unmod H2B variant
765	Y	P K K G S K K A V T K A Q	Unmod H2B variant
766	Y	I S K K G F K K A V V K T	Unmod H2B variant
767		A P K K G S K K A V T K A	Unmod H2B variant
768	Y	V P K K G S K K A I N K A	Unmod H2B variant
769	Y	A P K K G S K K A I T K A	Unmod H2B variant
770	Y	K A Q K K D G K K R K R S	Unmod H2B variant
771	Y	K T Q K K E G K K R K R T	Unmod H2B variant
772	Y	D G K K R K R S R K E S Y	Unmod H2B variant
773	Y	E G K K R K R T R K E S Y	Unmod H2B variant
774	Y	K R S R K E S Y S I Y V Y	Unmod H2B variant
775	Y	K R T R K E S Y S I Y I Y	Unmod H2B variant
776	Y	K V L K Q V H P D T G I S	Unmod H2B variant
777	Y	V H P D T G I S S K A M G	Unmod H2B variant
778	Y	G I S S K A M G I M N S F	Unmod H2B variant
779	Y	G I S S K A M S I M N S F	Unmod H2B variant
780	Y	A M G I M N S F V N D I F	Unmod H2B variant
781	Y	A M S I M N S F V T D I F	Unmod H2B variant
782	Y	N S F V N D I F E R I A G	Unmod H2B variant
783	Y	N S F V T D I F E R I A S	Unmod H2B variant
784	Y	D I F E R I A G E A S R L	Unmod H2B variant
785	Y	D I F E R I A S E A S R L	Unmod H2B variant
786	Y	I A G E A S R L A H Y N K	Unmod H2B variant
787	Y	I A S E A S R L A H Y N K	Unmod H2B variant
788	Y	I A S E A S R L A H Y S K	Unmod H2B variant
789	Y	S R L A H Y N K R S T I T	Unmod H2B variant
790	Y	S R L A H Y S K R S T I S	Unmod H2B variant
791	Y	Y N K R S T I T S R E I Q	Unmod H2B variant
792	Y	Y S K R S T I S S R E I Q	Unmod H2B variant
793	Y	T I T S R E I Q T A V R L	Unmod H2B variant
794	Y	T I S S R E I Q T A V R L	Unmod H2B variant
795	Y	E I Q T A V R L L L P G E	Unmod H2B variant
796	Y	V R L L L P G E L A K H A	Unmod H2B variant
797	Y	P G E L A K H A V S E G T	Unmod H2B variant
798	Y	K H A V S E G T K A V T K	Unmod H2B variant
799	Y	E G T K A V T K Y T S S K	Unmod H2B variant
800	Y	E G T K A V T K Y T S A K	Unmod H2B variant
801	Y	T E N S T S A P A A K P K	Unmod H1 variant
802	Y	A K P K R A K A S K K S T	Unmod H1 variant
803	Y	K K S T D H P K Y S D M I	Unmod H1 variant
804	Y	S D M I V A A I Q A E K N	Unmod H1 variant
805	Y	A E K N R A G S S R Q S I	Unmod H1 variant
806	Y	R Q S I Q K Y I K S H Y K	Unmod H1 variant
807	Y	S H Y K V G E N A D S Q I	Unmod H1 variant
808	Y	D S Q I K L S I K R L V T	Unmod H1 variant
809	Y	R L V T T G V L K Q T K G	Unmod H1 variant
810	Y	Q T K G V G A S G S F R L	Unmod H1 variant
811	Y	S F R L A K S D E P K K S	Unmod H1 variant
812	Y	P K K S V A F K K T K K E	Unmod H1 variant
813	Y	T K K E I K K V A T P K K	Unmod H1 variant
814	Y	T P K K A S K P K K A A S	Unmod H1 variant
815	Y	K A A S K A P T K K P K A	Unmod H1 variant
816	Y	K P K A T P V K K A K K K	Unmod H1 variant
817	Y	A K K K L A A T P K K A K	Unmod H1 variant
818	Y	K K A K K P K T V K A K P	Unmod H1 variant
819	Y	K A K P V K A S K P K K A	Unmod H1 variant
820	Y	P K K A P V K P K A K S S	Unmod H1 variant
821	Y	K A K S S A K R A G K K K	Unmod H1 variant
822	Y	S E T V P P A P A A S A A	Unmod H1 variant
823	Y	A S A A P E K P L A G K K	Unmod H1 variant
824	Y	A G K K A K K P A K A A A	Unmod H1 variant
825	Y	K A A A A S K K K P A G P	Unmod H1 variant
826	Y	P A G P S V S E L I V Q A	Unmod H1 variant
827	Y	I V Q A A S S S K E R G G	Unmod H1 variant
828	Y	E R G G V S L A A L K K A	Unmod H1 variant
829	Y	L K K A L A A A G Y D V E	Unmod H1 variant
830	Y	Y D V E K N N S R I K L G	Unmod H1 variant
831	Y	I K L G I K S L V S K G T	Unmod H1 variant
832	Y	S K G T L V Q T K G T G A	Unmod H1 variant
833	Y	G T G A S G S F K L N K K	Unmod H1 variant
834	Y	L N K K A S S V E T K P G	Unmod H1 variant
835	Y	T K P G A S K V A T K T K	Unmod H1 variant
836	Y	T K T K A T G A S K K L K	Unmod H1 variant
837	Y	K K L K K A T G A S K K S	Unmod H1 variant
838	Y	S K K S V K T P K K A K K	Unmod H1 variant
839	Y	K A K K P A A T R K S S K	Unmod H1 variant
840	Y	K S S K N P K K P K T V K	Unmod H1 variant
841	Y	K T V K P K K V A K S P A	Unmod H1 variant
842	Y	K S P A K A K A V K P K A	Unmod H1 variant
843	Y	K P K A A K A R V T K P K	Unmod H1 variant
844	Y	T K P K T A K P K K A A P	Unmod H1 variant
845	Y	K T A K P K K A A P K K K	Unmod H1 variant
846	Y	S E T A P A A P A A P A P	Unmod H1 variant
847	Y	A P A P A E K T P V K K K	Unmod H1 variant
848	Y	V K K K A R K S A G A A K	Unmod H1 variant
849	Y	G A A K R K A S G P P V S	Unmod H1 variant
850	Y	P P V S E L I T K A V A A	Unmod H1 variant
851	Y	A V A A S K E R S G V S L	Unmod H1 variant
852	Y	G V S L A A L K K A L A A	Unmod H1 variant
853	Y	A L A A A G Y D V E K N N	Unmod H1 variant
854	Y	E K N N S R I K L G L K S	Unmod H1 variant
855	Y	G L K S L V S K G T L V Q	Unmod H1 variant
856	Y	T L V Q T K G T G A S G S	Unmod H1 variant
857	Y	A S G S F K L N K K A A S	Unmod H1 variant
858	Y	K A A S G E A K P K A K K	Unmod H1 variant
859	Y	K A K K A G A A K A K K P	Unmod H1 variant
860	Y	A K K P A G A A K K P K K	Unmod H1 variant
861	Y	K P K K A T G A A T P K K	Unmod H1 variant
862	Y	T P K K S A K K T P K K A	Unmod H1 variant
863	Y	P K K A K K P A A A A G A	Unmod H1 variant
864	Y	A A G A K K A K S P K K A	Unmod H1 variant
865	Y	P K K A K A A K P K K A P	Unmod H1 variant
866	Y	K K A P K S P A K A K A V	Unmod H1 variant
867	Y	A K A V K P K A A K P K T	Unmod H1 variant
868	Y	K P K T A K P K A A K P K	Unmod H1 variant
869	Y	K A A K P K K A A A K K K	Unmod H1 variant
870		A R P P T L S P I P H A G	variant controls
871		V Q R E T G K L D G P D K	variant controls
872		H H H H H H G K G L G K G	variant controls

## Sheet: peptide array map
Block numbering 1-16
			14	11	9	7	4	1		14	11	9	7	4	1
			15	12	10	8	5	2		15	12	10	8	5	2
			16	13			6	3		16	13			6	3
					libray1								library2
	0	0	0	0	0	H84	H79	H73	H69	H65	H55	H51	H47		632	627	623	619	614	610	606	601	597	593	588	584	580		531	526	522	518	513	509	505	500	496	492	487	483	479		451	446	442	437	432	428	424
	0	0	0	0	0	H84	H79	H74	H69	H65	H56	H51	H47		632	628	623	619	615	610	606	602	597	593	589	584	580		531	527	522	518	514	509	505	501	496	492	488	483	479		451	447	442	437	433	428	424
	0	0	0	0	0	H85	H79	H74	H70	H65	H56	H52	H47		632	628	624	619	615	611	606	602	598	593	589	585	580		531	527	523	518	514	510	505	501	497	492	488	484	479		451	447	443	437	433	429	424
	0	0	0	0	0	H85	H80	H74	H70	H66	H56	H52	H48		633	628	624	620	615	611	607	602	598	594	589	585	581		532	527	523	519	514	510	506	501	497	493	488	484	480		452	447	443	438	433	429	425
	0	0	0	0	0	H85	H80	H76	H70	H66	H62	H52	H48		633	629	624	620	616	611	607	603	598	594	590	585	581		532	528	523	519	515	510	506	502	497	493	489	484	480		452	448	443	438	434	429	425
	0	0	0	0	0	0	H80	H76	H71	H66	H62	H53	H48		633	629	625	620	616	612	607	603	599	594	590	586	581		532	528	524	519	515	511	506	502	498	493	489	485	480		452	448	444	438	434	430	425
	bl	0	0	0	0	0	H81	H76	H71	H67	H62	H53	H49		bl	629	625	621	616	612	608	603	599	595	590	586	582		bl	528	524	520	515	511	507	502	498	494	489	485	481		bl	448	444	440	434	430	426
	bl	0	0	0	0	0	H81	H77	H71	H67	H63	H53	H49		bl	630	625	621	617	612	608	604	599	595	591	586	582		bl	529	524	520	516	511	507	503	498	494	490	485	481		bl	449	444	440	435	430	426
	bl	0	0	0	0	0	H81	H77	H72	H67	H63	H54	H49		bl	630	626	621	617	613	608	604	600	595	591	587	582		bl	529	525	520	516	512	507	503	499	494	490	486	481		bl	449	445	440	435	431	426
	biotin	0	0	0	0	0	H83	H77	H72	H68	H63	H54	H50		biotin	630	626	622	617	613	609	604	600	596	591	587	583		biotin	529	525	521	516	512	508	503	499	495	490	486	482		biotin	449	445	441	435	431	427
	biotin	0	0	0	0	0	H83	H78	H72	H68	H64	H54	H50		biotin	631	626	622	618	613	609	605	600	596	592	587	583		biotin	530	525	521	517	512	508	504	499	495	491	486	482		biotin	450	445	441	436	431	427
	biotin	0	0	0	0	0	H83	H78	H73	H68	H64	H55	H50		biotin	631	627	622	618	614	609	605	601	596	592	588	583		biotin	530	526	521	517	513	508	504	500	495	491	487	482		biotin	450	446	441	436	432	427
		0	0	0	0	0	H84	H78	H73	H69	H64	H55	H51			631	627	623	618	614	610	605	601	597	592	588	584			530	526	522	517	513	509	504	500	496	491	487	483			450	446	442	436	432	428
	H184	H178	H174	H170	H165	H161	H157	H152	H148	H144	H139	H133	H129		H101	H96	H92	H88	670	666	662	657	653	647	642	638	634		0	H40	H36	H30	577	568	564	559	555	551	542	537	533		0	0	0	H22	H9	H5	H1
	H184	H179	H174	H170	H166	H161	H157	H153	H148	H144	H140	H133	H129		H101	H97	H92	H88	671	666	662	658	653	647	643	638	634		0	H41	H36	H30	578	568	564	560	555	551	543	537	533		0	0	0	H22	H16	H5	H1
	H184	H179	H175	H170	H166	H162	H157	H153	H149	H144	H140	H135	H129		H101	H97	H93	H88	671	667	662	658	654	647	643	639	634		0	H41	H37	H30	578	569	564	560	556	551	543	538	533		0	0	0	H22	H16	H6	H1
	H185	H179	H175	H171	H166	H162	H158	H153	H149	H145	H140	H135	H130		H102	H97	H93	H89	671	667	663	658	654	648	643	639	635		0	H41	H37	H31	578	569	565	560	556	552	543	538	534		0	0	0	H23	H16	H6	H2
	H185	H180	H175	H171	H167	H162	H158	H154	H149	H145	H141	H135	H130		H102	H98	H93	H89	672	667	663	659	654	648	644	639	635		0	H42	H37	H31	579	569	565	561	556	552	548	538	534		0	0	0	H23	H17	H6	H2
	H185	H180	H176	H171	H167	H163	H158	H154	H150	H145	H141	H136	H130		H102	H98	H94	H89	672	668	663	659	655	648	644	640	635		0	H42	H38	H31	579	575	565	561	557	552	548	540	534		0	0	0	H23	H17	H7	H2
	bl	H180	H176	H172	H167	H163	H159	H154	H150	H146	H141	H136	H131		bl	H98	H94	H90	672	668	664	659	655	649	644	640	636		bl	H42	H38	H32	579	575	566	561	557	553	548	540	535		bl	0	0	H25	H17	H7	H3
	bl	H181	H176	H172	H168	H163	H159	H155	H150	H146	H142	H136	H131		bl	H99	H94	H90	H86	668	664	660	655	649	645	640	636		bl	H43	H38	H32	H28	575	566	562	557	553	549	540	535		bl	0	0	H25	H18	H7	H3
	bl	H181	H177	H172	H168	H164	H159	H155	H151	H146	H142	H137	H131		bl	H99	H95	H90	H86	669	664	660	656	649	645	641	636		bl	H43	H39	H32	H28	576	566	562	558	553	549	541	535		bl	0	0	H25	H18	H8	H3
	biotin	H181	H177	H173	H168	H164	H160	H155	H151	H147	H142	H137	H132		biotin	H99	H95	H91	H86	669	665	660	656	650	645	641	637		biotin	H43	H39	H33	H28	576	567	562	558	554	549	541	536		biotin	0	0	H26	H18	H8	H4
	biotin	H182	H177	H173	H169	H164	H160	H156	H151	H147	H143	H137	H132		biotin	H100	H95	H91	H87	669	665	661	656	650	646	641	637		biotin	0	H39	H33	H29	576	567	563	558	554	550	541	536		biotin	0	0	H26	H21	H8	H4
	biotin	H182	H178	H173	H169	H165	H160	H156	H152	H147	H143	H139	H132		biotin	H100	H96	H91	H87	670	665	661	657	650	646	642	637		biotin	0	H40	H33	H29	577	567	563	559	554	550	542	536		biotin	0	0	H26	H21	H9	H4
		H182	H178	H174	H169	H165	H161	H156	H152	H148	H143	H139	H133			H100	H96	H92	H87	670	666	661	657	653	646	642	638			0	H40	H36	H29	577	568	563	559	555	550	542	537			0	0	0	H21	H9	H5
	0	0	0	0	0	0	0	0	0	H199	H194	H190	H186		0	0	0	0	0	0	0	0	H127	H120	H111	H107	H103
	0	0	0	0	0	0	0	0	0	H199	H195	H190	H186		0	0	0	0	0	0	0	0	H127	H120	H112	H107	H103
	0	0	0	0	0	0	0	0	0	H199	H195	H191	H186		0	0	0	0	0	0	0	0	H128	H120	H112	H108	H103
	0	0	0	0	0	0	0	0	0	H200	H195	H191	H187		0	0	0	0	0	0	0	0	H128	H123	H112	H108	H104
	0	0	0	0	0	0	0	0	0	H200	H196	H191	H187		0	0	0	0	0	0	0	0	H128	H123	H113	H108	H104
	0	0	0	0	0	0	0	0	0	H200	H196	H192	H187		0	0	0	0	0	0	0	0	0	H123	H113	H109	H104						Key: 0=no spots; bl=blank spots; biotin=biotin spots
	bl	0	0	0	0	0	0	0	0	0	H196	H192	H188		bl	0	0	0	0	0	0	0	0	H125	H113	H109	H105
	bl	0	0	0	0	0	0	0	0	0	H197	H192	H188		bl	0	0	0	0	0	0	0	0	H125	H114	H109	H105						colorcodes
	bl	0	0	0	0	0	0	0	0	0	H197	H193	H188		bl	0	0	0	0	0	0	0	0	H125	H114	H110	H105						H3	H4	H2B	H2A	H1
	biotin	0	0	0	0	0	0	0	0	0	H197	H193	H189		biotin	0	0	0	0	0	0	0	0	H126	H114	H110	H106
	biotin	0	0	0	0	0	0	0	0	0	H198	H193	H189		biotin	0	0	0	0	0	0	0	0	H126	H119	H110	H106
	biotin	0	0	0	0	0	0	0	0	0	H198	H194	H189		biotin	0	0	0	0	0	0	0	0	H126	H119	H111	H106
		0	0	0	0	0	0	0	0	0	H198	H194	H190			0	0	0	0	0	0	0	0	H127	H119	H111	H107
[truncated: 32 more columns]
