# Supplementary material for: ChIP-less analysis of chromatin states
Source: Epigenetics Chromatin. 2014 Apr 24;7:7. doi: 10.1186/1756-8935-7-7 (PMC4022240; doi:10.1186/1756-8935-7-7)
Supplement: Additional file 3 — Peptide microarray binding results. This Excel file contains the fluorescence signals from peptide microarray binding experiments. Raw signals and normalized intensities at 635 nm are included for specified concentrations of reader domains or histone antibodies from individual experiments. Average and standard deviations are derived from triplicate spots in each library (— means that signal cannot be detected due to misprinting). The normalized values used to generate heat maps are also included. [file 1756-8935-7-7-S3.xls]

## Sheet:  microarray binding results
										HT-ATRX ADD (50nM)				HT-ATRX ADD (500nM)				HT-ING2 PHD (10nM)				HT-ING2 PHD (100nM)				H3K9me3 Ab8898 (1:10,000)				H3K9me3 Ab8898 (1:2,000)				H3K4me3 Ab8580 (1:10,000)				H3K4me3 Ab8580 (1:2,000)
For sorting	Block	Peptide #	Sequence	Protein location	Mod1	Mod2	Mod3	Mod4	Mod5	Avg 635nm	Std 635nm	Norm Avg 635	Norm Std 635	Avg 635nm	Std 635nm	Norm Avg 635	Norm Std 635	Avg 635nm	Std 635nm	Norm Avg 635	Norm Std 635	Avg 635nm	Std 635nm	Norm Avg 635	Norm Std 635	Avg 635nm	Std 635nm	Norm Avg 635	Norm Std 635	Avg 635nm	Std 635nm	Norm Avg 635	Norm Std 635	Avg 635nm	Std 635nm	Norm Avg 635	Norm Std 635	Avg 635nm	Std 635nm	Norm Avg 635	Norm Std 635
1	1	1	A R T K Q T A R K S T G G	H3 1-13						269.333	15.1438	0.0155168	0.000872458	237	15.1327	0.026287	0.00167846	216.667	16.2891	0.0230962	0.00173638	93.6667	14.8436	0.009567	0.00151611	55	1	0.000807196	1.46763e-05	93.3333	5.85947	0.00196318	0.000123249	58	3	0.00125535	6.49319e-05	82.6667	24.6847	0.00184996	0.000552408
2	1	2	A Rme T K Q T A R K S T G G	H3 1-13	H3R2me1					259	3.4641	0.014545	0.000194538	286.667	22.301	0.0333825	0.00259696	185.667	45.3909	0.017546	0.00428955	263.333	17.9536	0.0456382	0.00311154	53	0	0.000461255	0	94.6667	9.29157	0.00202359	0.000198616	55	0	0.000741797	0	62.3333	1.52753	0.000698456	1.71162e-05
3	1	3	A Rme2s T K Q T A R K S T G G	H3 1-13	H3R2me2s					191	3.4641	0.00815021	0.000147818	163.667	3.05505	0.0158103	0.000295119	111.333	6.1101	0.00423729	0.000232547	127.667	23.029	0.0167954	0.00302962	54.6667	1.1547	0.000749539	1.58322e-05	89.3333	5.85947	0.00178197	0.000116881	55.3333	0.57735	0.000798859	8.33533e-06	77	10	0.00152905	0.000198578
4	1	4	A Rme2a T K Q T A R K S T G G	H3 1-13	H3R2me2a					325	8.88819	0.0207517	0.000567524	301.667	212.079	0.0355255	0.0249752	137.333	6.4291	0.00889234	0.000416284	136.333	27.0986	0.0186379	0.00370461	54	0	0.000634225	0	78	4.58258	0.00126852	7.45267e-05	60	2.64575	0.00159772	7.04527e-05	104.667	10.9697	0.00309586	0.000324463
5	1	5	A Rcit T K Q T A R K S T G G	H3 1-13	H3R2cit					204	8	0.00937275	0.000367559	261.667	48.1906	0.0298109	0.00549022	154.667	29.3655	0.0119957	0.00227754	96	9.84886	0.0100631	0.00103239	53.6667	1.52753	0.000576568	1.6411e-05	72.3333	9.71253	0.00101179	0.000135858	58	7.2111	0.00125535	0.000156077	105.667	20.306	0.00315249	0.000605815
6	1	6	A R Tph K Q T A R K S T G G	H3 1-13	H3T3ph					215.333	2.08167	0.0104385	0.000100911	148.333	15.9478	0.0136197	0.0014643	169	3	0.0145619	0.000258496	113	29.4618	0.0136773	0.003566	67.6667	0.57735	0.00299815	2.55811e-05	80.3333	3.78594	0.00137423	6.47644e-05	65.6667	0.57735	0.00256776	2.25761e-05	71	3	0.00118926	5.02505e-05
7	1	7	A R T Kme Q T A R K S T G G	H3 1-13	H3K4me1					184.667	3.51188	0.00755462	0.000143669	161.333	9.71253	0.0154769	0.000931737	237.667	13.6504	0.0268561	0.00154248	573.333	180.267	0.111544	0.0350717	60.3333	0.57735	0.0017297	1.65521e-05	101	14.7309	0.00231052	0.00033699	133.333	23.8607	0.0141512	0.00253243	324.667	98.0527	0.0155548	0.00469771
8	1	8	A R T Kme2 Q T A R K S T G G	H3 1-13	H3K4me2					164.333	3.78594	0.00564246	0.000129992	135.667	6.50641	0.0118101	0.000566397	435.667	50.9542	0.062306	0.00728712	322	40.9512	0.0581107	0.00739038	57	1	0.00115314	2.02305e-05	84.3333	12.3423	0.00155544	0.000227642	146.667	10.0167	0.0164337	0.00112234	579.333	197.45	0.029977	0.0102168
9	1	9	A R T Kme3 Q T A R K S T G G	H3 1-13	H3K4me3					196.667	7.37111	0.00868311	0.000325445	194	37.027	0.0201438	0.00384467	2228.33	1166.93	0.383266	0.200709	1141.67	355.024	0.232372	0.0722608	181.667	92.1539	0.0227168	0.0115235	1338.33	567.601	0.0583669	0.024754	3258.67	3192.45	0.549158	0.537999	10566	5911.79	0.595537	0.33321
10	1	10	A R T Kac Q T A R K S T G G	H3 1-13	H3K4ac					212.333	5.03322	0.0101564	0.000240751	250	20.2978	0.0281442	0.00228506	1284.67	269.871	0.214311	0.0450205	451.333	447.607	0.085607	0.0849002	61.3333	4.50925	0.00190268	0.000139885	147	32.909	0.00439451	0.000983801	61.6667	3.51188	0.00188302	0.000107237	128.667	72.3418	0.00445502	0.0025048
11	1	11	A R T K Q Tph A R K S T G G	H3 1-13	H3T6ph					147.333	0.57735	0.00404376	1.58462e-05	116	6	0.00900043	0.000465539	113.333	11.6762	0.00459537	0.000473439	140.333	14.1892	0.0194883	0.00197048	52	0	0.000288284	0	66.6667	2.51661	0.00075507	2.85033e-05	52.3333	0.57735	0.000285307	3.14755e-06	64	6.08276	0.000792842	7.53542e-05
12	1	12	A R T K Q T A Rme K S T G G	H3 1-13	H3R8me1					197.333	20.2567	0.00874581	0.000897776	182	5.56776	0.0184294	0.000563796	115.667	1.1547	0.00501313	5.00461e-05	121.667	36.8284	0.0155198	0.00469784	53.3333	0.57735	0.000518911	5.61738e-06	65.6667	4.04145	0.000709766	4.36825e-05	54.6667	2.08167	0.000684736	2.60742e-05	62.6667	4.04145	0.000717333	4.62617e-05
13	1	13	A R T K Q T A Rme2a K S T G G	H3 1-13	H3R8me2a					206.333	9.71253	0.00959218	0.000451523	226.667	17.4738	0.0248107	0.00191266	133	14.9332	0.0081165	0.000911317	133.667	41.4769	0.018071	0.00560745	54	1	0.000634225	1.17449e-05	71	5.19615	0.000951389	6.96276e-05	55.3333	1.52753	0.000798859	2.20532e-05	83.6667	8.02081	0.0019066	0.000182778
14	1	14	A R T K Q T A Rme2s K S T G G	H3 1-13	H3R8me2s					188.333	1.52753	0.00789944	6.40704e-05	233.333	4.16333	0.0257631	0.000459688	159.667	6.02771	0.0128909	0.000486656	220	164.082	0.0364255	0.0271672	65	9.84886	0.0025369	0.000384393	131.667	20.4287	0.00369984	0.000574049	68.3333	19.6554	0.00302425	0.000869894	184	103.937	0.00758863	0.00428665
15	1	15	A R T K Q T A Rcit K S T G G	H3 1-13	H3R8cit					181.667	5.50757	0.0072725	0.00022048	190	18.3576	0.0195724	0.00189106	157.333	50.6491	0.0124731	0.00401538	185.333	84.7604	0.0290553	0.0132882	52.6667	0.57735	0.000403598	4.42438e-06	67.3333	6.50641	0.000785273	7.58808e-05	53.3333	1.1547	0.000456491	9.88331e-06	56.3333	1.52753	0.000358667	9.72554e-06
16	1	16	A R T K Q T A R Kme S T G G	H3 1-13	H3K9me1					397.667	4.04145	0.0275853	0.000280347	502.333	21.1266	0.0641935	0.00269978	125.667	8.14453	0.00680353	0.000440941	248	32.0468	0.0423783	0.00547617	56	2.64575	0.000980166	4.63085e-05	77	4.58258	0.00122321	7.27983e-05	54.3333	0.57735	0.000627675	6.66972e-06	62	2.64575	0.000679579	2.89999e-05
17	1	17	A R T K Q T A R Kme2 S T G G	H3 1-13	H3K9me2					251.667	27.9344	0.0138554	0.00153792	250.333	19.0875	0.0281918	0.00214958	125	2.64575	0.00668417	0.000141477	92.6667	4.50925	0.0093544	0.000455194	55.6667	0.57735	0.000922509	9.56786e-06	78.3333	3.78594	0.00128362	6.20388e-05	54	1	0.000570613	1.05669e-05	68.3333	6.80686	0.00103825	0.000103422
18	1	18	A R T K Q T A R Kme3 S T G G	H3 1-13	H3K9me3					4594.67	276.178	0.422275	0.0253823	2968.67	350.677	0.416544	0.0492047	202.333	54.3722	0.02053	0.00551693	134.667	21.2211	0.0182836	0.00288117	1364.5	437.699	0.16905	0.108639	5074	1054.43	0.227608	0.0472993	204	66.8356	0.0262482	0.00859959	1011.33	702.908	0.0544418	0.0378388
19	1	19	A R T K Q T A R Kac S T G G	H3 1-13	H3K9ac					256.333	6.65833	0.0142942	0.000371296	375.333	43.2936	0.0460498	0.00531171	328.333	89.0917	0.043089	0.011692	413.667	46.2637	0.077599	0.00867854	61	3.60555	0.00184502	0.000109054	172.333	4.04145	0.00554222	0.000129973	60.6667	2.51661	0.00171184	7.10116e-05	98.6667	31.6596	0.00275607	0.000884353
20	1	20	A R T K Q T A R K Sph T G G	H3 1-13	H3S10ph					158.333	2.51661	0.00507821	8.07151e-05	144.333	4.04145	0.0130482	0.000365361	100.667	1.1547	0.00232752	2.6698e-05	163	6.55744	0.0243073	0.000977874	52	0	0.000288284	0	58	2	0.000362434	1.24977e-05	53.6667	0.57735	0.000513552	5.52483e-06	55.6667	0.57735	0.000320912	3.32836e-06
21	1	21	A Rme T Kme Q T A R K S T G G	H3 1-13	H3R2me1	H3K4me1				183.667	6.4291	0.00746058	0.000261152	161.333	9.86577	0.0154769	0.000946436	414.667	42.5715	0.0585462	0.00601061	740.667	170.735	0.147119	0.0339132	57.6667	0.57735	0.00126845	1.26995e-05	104.667	12.3423	0.00247663	0.000292045	185	56.7891	0.0229957	0.00705895	1012	377.301	0.0544796	0.0203115
22	1	22	A Rme T Kme2 Q T A R K S T G G	H3 1-13	H3R2me1	H3K4me2				180.333	4.93288	0.00714711	0.000195504	172	47.634	0.0170008	0.00470824	1310.33	355.95	0.218907	0.0594656	872.333	232.41	0.175112	0.0466538	73	17.3494	0.00392066	0.000931794	147	46.7761	0.00439451	0.00139835	424	48.0312	0.0639087	0.00723966	4807	2586.39	0.269396	0.144948
23	1	23	A Rme T Kme3 Q T A R K S T G G	H3 1-13	H3R2me1	H3K4me3				185.667	3.78594	0.00764866	0.000155964	183.667	9.29157	0.0186676	0.000944379	1576.33	280.801	0.266531	0.0474788	1059	651.127	0.214797	0.132068	231	8.88819	0.03125	0.00120241	2379.67	409.993	0.105544	0.0181841	1471.67	320.99	0.243252	0.0530565	7986.33	3339.28	0.449447	0.187925
24	1	24	A Rme T Kac Q T A R K S T G G	H3 1-13	H3R2me1	H3K4ac				172	12	0.00636344	0.000443961	113.667	6.35085	0.00866708	0.000484252	162	31.1769	0.0133087	0.00256125	396	30.2655	0.0738431	0.00564368	56.6667	1.1547	0.00109548	2.23227e-05	138.667	46.7582	0.00401697	0.00135452	59.6667	0.57735	0.00154066	1.49078e-05	70.3333	6.35085	0.00115151	0.000103977
25	1	25	A Rme2a T Kme Q T A R K S T G G	H3 1-13	H3R2me2a	H3K4me1				222	5.19615	0.0110655	0.000259	201	9.84886	0.0211439	0.00103603	120.333	5.68624	0.00584865	0.000276373	177.333	81.0082	0.0273545	0.0124959	70.6667	3.78594	0.00351707	0.000188425	153.333	31.7228	0.00468144	0.000968531	294	78.7337	0.0416548	0.0111552	631.667	198.243	0.0329407	0.0103381
26	1	26	A Rme2a T Kme2 Q T A R K S T G G	H3 1-13	H3R2me2a	H3K4me2				193.333	3.05505	0.00836964	0.000132257	170.333	8.5049	0.0167627	0.000836977	166.667	8.32666	0.0141442	0.000706643	145.333	31.0054	0.0205513	0.00438442	72.6667	2.08167	0.00386301	0.000110663	152.333	13.3167	0.00463613	0.000405281	575.333	55.0485	0.0898146	0.00859355	1381.33	305.533	0.0753955	0.0166765
27	1	27	A Rme2a T Kme3 Q T A R K S T G G	H3 1-13	H3R2me2a	H3K4me3				201.333	7.57188	0.00912197	0.000343065	264	6.08276	0.0301443	0.000694548	171	18	0.01492	0.00157053	110	47.5079	0.0130395	0.00563162	626.667	165.292	0.0996887	0.0262942	5545.33	684.643	0.248962	0.0307376	1178	20.8806	0.192981	0.00342069	17515.3	729.532	0.989089	0.0411966
28	1	28	A Rme2a T Kac Q T A R K S T G G	H3 1-13	H3R2me2a	H3K4ac				237.667	15.0444	0.0125388	0.00079371	287.667	45.6107	0.0335254	0.00531558	153.667	51.0718	0.0118167	0.00392732	207.333	12.8582	0.0337325	0.00209199	81	9.64365	0.00530443	0.000631532	324.667	37.1663	0.0124436	0.00142448	88	7.93725	0.00639087	0.000576431	130.333	26.727	0.0045494	0.00093293
29	1	29	A Rme2s T Kme Q T A R K S T G G	H3 1-13	H3R2me2s	H3K4me1				191	8.88819	0.00815021	0.000379271	166.333	9.2376	0.0161912	0.000899208	119.667	7.76745	0.00572929	0.000371883	275	59.9083	0.0481185	0.0104825	69.3333	4.04145	0.00328644	0.000191567	139.333	13.7961	0.00404718	0.000400733	184	4.58258	0.0228245	0.000568452	700.333	170.354	0.0368294	0.00895862
30	1	30	A Rme2s T Kme2 Q T A R K S T G	H3 1-13	H3R2me2s	H3K4me2				155	10.583	0.00476474	0.000325324	110	5.56776	0.00814324	0.000412179	141.667	5.50757	0.00966818	0.000375869	115.667	10.0167	0.0142442	0.00123354	63.3333	4.93288	0.00224862	0.000175139	113.333	16.0416	0.00286927	0.000406127	112.667	0.57735	0.0106134	5.43875e-05	378	49.5076	0.0185752	0.00243283
31	1	31	A Rme2s T Kme3 Q T A R K S T G G	H3 1-13	H3R2me2s	H3K4me3				199.333	2.08167	0.00893389	9.32979e-05	244.333	59.0028	0.0273346	0.0066009	397.667	65.7368	0.0555025	0.00917492	350.333	148.547	0.0641344	0.0271941	702.667	211.02	0.112834	0.0338856	5074.33	1266.29	0.227623	0.0568029	1952.33	206.573	0.325535	0.0344443	11950	944.4	0.673916	0.0532591
32	1	32	A Rme2s T Kac Q T A R K S T G G	H3 1-13	H3R2me2s	H3K4ac				250.333	7.02377	0.01373	0.000385231	375	77.6209	0.0460022	0.00952195	254.667	66.463	0.0298997	0.00780325	498.667	40.2534	0.09567	0.00772268	86	8.88819	0.00616928	0.000637602	352.333	12.8582	0.013697	0.000499863	88.6667	13.2035	0.00650499	0.000968672	225.333	64.7019	0.0099294	0.00285111
33	1	33	A Rcit T Kme Q T A R K S T G G	H3 1-13	H3R2cit	H3K4me1				192.667	4.93288	0.00830695	0.000212684	195.667	23.4592	0.0203819	0.00244366	209	11.1355	0.0217236	0.00115743	744.333	77.9829	0.147899	0.0154952	62	1	0.00201799	3.25482e-05	153.333	13.2035	0.00468144	0.000403118	167.667	18.7705	0.0200285	0.00224223	704.667	24.2143	0.0370748	0.00127399
34	1	34	A Rcit T Kme2 Q T A R K S T G G	H3 1-13	H3R2cit	H3K4me2				206.333	9.50438	0.00959218	0.000441847	208.333	15.0111	0.0221915	0.00159897	556.333	7.76745	0.0839102	0.00117154	751.667	216.814	0.149458	0.0431103	70.6667	3.78594	0.00351707	0.000188425	167.667	10.0167	0.0053308	0.00031847	800	104.819	0.128274	0.0168069	2276.67	416.349	0.1261	0.0230607
35	1	35	A Rcit T Kme3 Q T A R K S T G G	H3 1-13	H3R2cit	H3K4me3				270	14.7309	0.0155794	0.000849999	302.667	80.1519	0.0356684	0.00944567	821.333	263.898	0.131356	0.0422053	941.667	439.932	0.189852	0.0886959	398	256.439	0.0601361	0.0387468	1930.67	640.765	0.0852021	0.0282776	1687.67	396.591	0.280228	0.0658518	8458.67	3441.2	0.476196	0.193728
36	1	36	A Rcit T Kac Q T A R K S T G G	H3 1-13	H3R2cit	H3K4ac				220.333	2.51661	0.0109087	0.000124598	367.667	41.6453	0.0449545	0.00509196	402	100.955	0.0562783	0.0141333	635.667	57.8734	0.124796	0.0113619	78.6667	6.02771	0.00490083	0.000375519	222.667	8.5049	0.00782253	0.000298787	89	14.4222	0.00656205	0.00106336	178	71.4633	0.00724884	0.00291026
37	1	37	A Rme Tph K Q T A R K S T G G	H3 1-13	H3R2me1	H3T3ph				173.333	5.50757	0.00648882	0.000206179	210	26.9629	0.0224296	0.00287985	109	2	0.00381953	7.00831e-05	168.333	9.86577	0.0254411	0.00149107	54.3333	1.1547	0.000691882	1.4704e-05	84	14.4222	0.00154034	0.000264466	61.3333	3.51188	0.00182596	0.000104553	106.667	48.9115	0.00320912	0.00147153
38	1	38	A Rme2s Tph K Q T A R K S T G G	H3 1-13	H3R2me2s	H3T3ph				171.333	4.04145	0.00630074	0.000148623	148.667	8.5049	0.0136673	0.000781878	111.333	6.65833	0.00423729	0.000253412	120.667	23.9653	0.0153072	0.00304012	54.6667	1.1547	0.000749539	1.58322e-05	71.6667	9.86577	0.000981591	0.000135128	64	7.81025	0.00228245	0.00027854	96.6667	44.4672	0.00264281	0.00121571
39	1	39	A Rme2a Tph K Q T A R K S T G G	H3 1-13	H3R2me2a	H3T3ph				164.667	9.81495	0.0056738	0.000338187	147.667	7.37111	0.0135245	0.000675104	115.667	3.05505	0.00501313	0.000132409	83.3333	5.03322	0.00737014	0.000445146	53.6667	0.57735	0.000576568	6.20277e-06	66.6667	9.29157	0.00075507	0.000105237	76	13.5277	0.00433666	0.000771912	96.3333	20.6478	0.00262393	0.000562406
40	1	40	A Rcit Tph K Q T A R K S T G G	H3 1-13	H3R2cit	H3T3ph				143	7.2111	0.00363625	0.000183366	146.333	9.86577	0.013334	0.000898974	94.6667	2.3094	0.00125328	3.05739e-05	127	84.788	0.0166537	0.0111184	55	2	0.000807196	2.93526e-05	68.6667	5.7735	0.000845679	7.11048e-05	58	4	0.00125535	8.65758e-05	100	23.3024	0.00283158	0.000659824
41	1	41	A Rme T K Q Tph A R K S T G G	H3 1-13	H3R2me1	H3T6ph				167	24.4336	0.00589323	0.000862232	121	12.1244	0.00971475	0.00097343	102.667	1.52753	0.00268561	3.99578e-05	136	16.5227	0.0185671	0.00225572	54	1	0.000634225	1.17449e-05	89.6667	3.05505	0.00179707	6.12282e-05	55.3333	1.52753	0.000798859	2.20532e-05	63.6667	3.51188	0.000773965	4.26923e-05
42	1	42	A Rme2s T K Q Tph A R K S T G G	H3 1-13	H3R2me2s	H3T6ph				155	4	0.00476474	0.000122961	129	4.58258	0.0108577	0.000385706	103	1	0.00274529	2.66533e-05	139.333	20.2567	0.0192757	0.00280236	53	0	0.000461255	0	69.3333	2.08167	0.000875882	2.62975e-05	56.3333	1.1547	0.000970043	1.98836e-05	63.6667	1.52753	0.000773965	1.85694e-05
43	1	43	A Rme2a T K Q Tph A R K S T G G	H3 1-13	H3R2me2a	H3T6ph				168.333	2.08167	0.00601862	7.44283e-05	158.333	11.3725	0.0150483	0.00108086	118.333	9.29157	0.00549057	0.000431121	94	13	0.00963787	0.0013329	55.6667	1.1547	0.000922509	1.91357e-05	74.6667	2.3094	0.0011175	3.45638e-05	69.3333	5.50757	0.00319544	0.000253833	85	11.2694	0.0019821	0.00026279
44	1	44	A Rcit T K Q Tph A R K S T G G	H3 1-13	H3R2cit	H3T6ph				170.333	10.6927	0.0062067	0.000389626	192.333	41.0406	0.0199057	0.00424754	109	18.5203	0.00381953	0.000648978	122.667	30.6159	0.0157324	0.00392659	60.3333	3.78594	0.0017297	0.00010854	86.6667	13.6504	0.00166115	0.000261639	71	6.9282	0.00348074	0.000339652	111	26.2107	0.00345452	0.000815725
45	1	45	A R Tph Kme Q T A R K S T G G	H3 1-13	H3T3ph	H3K4me1				156.667	7.76745	0.00492148	0.000244004	219.667	116.466	0.0238107	0.0126243	108.667	4.04145	0.00375985	0.000139834	147.667	14.0119	0.0210474	0.00199716	59	2	0.00149908	5.08162e-05	115.667	13.2791	0.00297498	0.000341541	95.3333	14.5029	0.00764622	0.0011632	420	128.265	0.0209537	0.00639912
46	1	46	A R Tph Kme2 Q T A R K S T G G	H3 1-13	H3T3ph	H3K4me2				163.333	3.05505	0.00554842	0.00010378	115.333	9.45163	0.00890519	0.000729785	161.667	15.3731	0.013249	0.00125987	479.333	22.5462	0.0915598	0.00430667	61	2.64575	0.00184502	8.00239e-05	98.6667	24.0069	0.00220481	0.000536459	191	26.4575	0.0240228	0.00332767	393.667	91.7297	0.0194624	0.004535
47	1	47	A R Tph Kme3 Q T A R K S T G G	H3 1-13	H3T3ph	H3K4me3				166.333	5.68624	0.00583054	0.000199322	136.333	4.50925	0.0119053	0.000393771	371.333	24.5832	0.0507878	0.00336228	535.333	251.351	0.103465	0.0485793	148.667	5.50757	0.0170088	0.000630114	1265	154.444	0.0550446	0.00672041	4282.67	1208.04	0.724451	0.20435	4942	1163.54	0.277042	0.0652264
48	1	48	A R Tph Kac Q T A R K S T G G	H3 1-13	H3T3ph	H3K4ac				178.667	6.80686	0.00699038	0.00026632	185.333	50.8953	0.0189057	0.00519178	143.667	38.527	0.0100263	0.00268874	161.333	32.7159	0.0239529	0.00485729	59.3333	6.65833	0.00155673	0.000174695	73	12.1244	0.001042	0.000173062	69.6667	8.62168	0.0032525	0.000402516	81.3333	9.07377	0.00177446	0.000197963
49	1	49	A R T Kme Q Tph A R K S T G G	H3 1-13	H3K4me1	H3T6ph				174.667	3.78594	0.00661421	0.000143365	232.667	4.72582	0.0256679	0.000521354	573.333	264.016	0.0869539	0.0400416	1041.67	98.1037	0.211112	0.0198824	65.3333	7.0946	0.00259456	0.000281745	141.333	12.3423	0.00413779	0.000361344	62	3.60555	0.00194009	0.000112824	102.333	14.4684	0.00296372	0.000419024
50	1	50	A R T Kme2 Q Tph A R K S T G G	H3 1-13	H3K4me2	H3T6ph				172	2	0.00636344	7.39935e-05	152.667	18.0093	0.0142388	0.00167967	863	155.445	0.138816	0.0250037	1860.67	58.321	0.385231	0.0120747	66	10.1489	0.00270987	0.0004167	144	42.5676	0.0042586	0.00125888	127	17.6918	0.013067	0.00182031	706	208.847	0.0371503	0.0109897
51	1	51	A R T Kme3 Q Tph A R K S T G G	H3 1-13	H3K4me3	H3T6ph				181.333	7.50555	0.00724115	0.000299718	160.667	24.6847	0.0153817	0.00236323	1033.33	295.619	0.169312	0.0484373	2325.67	569.442	0.48409	0.11853	100.333	21.8251	0.00864852	0.00188127	628	85.7671	0.0261858	0.00357625	2413	366.061	0.404394	0.0613481	5747.67	1143.96	0.322668	0.0642208
52	1	52	A R T Kac Q Tph A R K S T G G	H3 1-13	H3K4ac	H3T6ph				178	6.55744	0.00692768	0.000255213	134	15.6205	0.011572	0.00134896	408	42.1545	0.0573526	0.00592566	235	32.45	0.0396145	0.00547016	55.6667	0.57735	0.000922509	9.56786e-06	78.6667	8.73689	0.00129872	0.000144239	75	4.58258	0.00416548	0.000254515	92.6667	10.9697	0.00241628	0.000286033
53	1	53	A R T K Q Tph A Rme K S T G G	H3 1-13	H3T6ph	H3R8me1				155	3	0.00476474	9.22208e-05	207	11.5326	0.022001	0.00122574	116	25.7099	0.00507281	0.00112432	204.333	75.0555	0.0330947	0.0121563	62.6667	2.08167	0.0021333	7.08642e-05	101.667	18.3394	0.00234072	0.000422236	59.3333	4.16333	0.00148359	0.000104102	69.6667	4.50925	0.00111375	7.20889e-05
54	1	54	A R T K Q Tph A Rme2a K S T G G	H3 1-13	H3T6ph	H3R8me2a				176.333	21.4554	0.00677095	0.000823856	178	19.6723	0.017858	0.00197364	141.333	8.96289	0.0096085	0.000609339	302.667	28.746	0.0540004	0.00512873	61	2	0.00184502	6.04924e-05	134.667	20.306	0.00383576	0.000578383	57.6667	0.57735	0.00119829	1.19971e-05	79.3333	7.37111	0.00166119	0.000154347
55	2	55	A R T K Q Tph A Rme2s K S T G G	H3 1-13	H3T6ph	H3R8me2s				317.667	30.8275	0.0200621	0.00194689	159.667	27.3008	0.0152388	0.00260563	154.333	5.50757	0.011936	0.000425951	117	5.2915	0.0145277	0.000657036	87.6667	25.0067	0.00645756	0.001842	114	2.64575	0.00289947	6.72919e-05	54	0	0.000570613	0	100.667	3.21455	0.00286933	9.16253e-05
56	2	56	A R T K Q Tph A Rcit K S T G G	H3 1-13	H3T6ph	H3R8cit				153.333	3.05505	0.00460801	9.1811e-05	99.6667	2.88675	0.00666698	0.000193103	113	1	0.00453569	4.01388e-05	79.3333	3.51188	0.00651974	0.000288612	55	1.73205	0.000807196	2.54201e-05	57.3333	1.52753	0.000332231	8.85159e-06	51.3333	0.57735	0.000114123	1.28355e-06	57	0	0.000396421	0
57	2	57	A R T K Q T A R Kme Sph T G G	H3 1-13	H3K9me1	H3S10ph				210.667	10.0167	0.00999969	0.000475459	245.333	4.04145	0.0274775	0.000452645	141.333	6.50641	0.0096085	0.000442336	142.667	5.68624	0.0199844	0.000796515	58.3333	1.1547	0.00138376	2.73914e-05	101.333	6.4291	0.00232562	0.000147549	51.6667	1.52753	0.000171184	5.06106e-06	64.6667	3.05505	0.000830596	3.92399e-05
58	2	58	A R T K Q T A R Kme2 Sph T G G	H3 1-13	H3K9me2	H3S10ph				483	51.0294	0.0356102	0.00376225	468	19.975	0.0592885	0.00253053	122	1.73205	0.00614705	8.72705e-05	117	13.0767	0.0145277	0.00162371	72	4	0.00374769	0.000208205	368.333	42.7707	0.0144218	0.00167466	53.3333	4.16333	0.000456491	3.56348e-05	71	1	0.00118926	1.67502e-05
59	2	59	A R T K Q T A R Kme3 Sph T G G	H3 1-13	H3K9me3	H3S10ph				2101	160.739	0.187768	0.0143654	1501.33	77.106	0.206915	0.0106268	121	7	0.00596801	0.000345257	130	34.6987	0.0172915	0.00461532	333.333	71.0657	0.0489506	0.0104361	1925.67	469.64	0.0849756	0.0207242	56	8.7178	0.000912981	0.000142128	100	36.7151	0.00283158	0.00103962
60	2	60	A R T K Q T A R Kac Sph T G G	H3 1-13	H3K9ac	H3S10ph				-	-	-	-	148	8.18535	0.0135721	0.000750623	-	-	-	-	130	8.544	0.0172915	0.00113645	-	-	-	-	75	8.7178	0.00113261	0.000131651	-	-	-	-	66.3333	1.52753	0.000924982	2.13005e-05
61	2	61	A R T K Q T A Rme Kme S T G G	H3 1-13	H3R8me1	H3K9me1				305.667	19.6554	0.0189336	0.00121749	404.667	18.5831	0.0502405	0.00230715	189.667	25.9294	0.0182621	0.00249662	236	50.0899	0.0398271	0.00845312	62	1	0.00201799	3.25482e-05	120.333	31.7857	0.0031864	0.000841678	57	2.64575	0.00108417	5.03234e-05	86.3333	3.78594	0.00205761	9.02316e-05
62	2	62	A R T K Q T A Rme Kme2 S T G G	H3 1-13	H3R8me1	H3K9me2				263	17.5214	0.0149212	0.000994068	336.667	8.0829	0.0405257	0.000972967	152	1.73205	0.0115183	0.000131251	154	3	0.0223939	0.000436244	61.3333	2.08167	0.00190268	6.45772e-05	96	17.4356	0.00208399	0.000378497	57	3	0.00108417	5.70613e-05	81.6667	3.51188	0.00179333	7.71181e-05
63	2	63	A R T K Q T A Rme Kme3 S T G G	H3 1-13	H3R8me1	H3K9me3				4341	55.5068	0.39842	0.00509445	2823.67	54.0771	0.395828	0.00758066	276.667	87.8711	0.0338386	0.0107474	405.667	180.866	0.0758982	0.033839	1039.67	103.568	0.171125	0.0170469	5739.67	324.509	0.257766	0.0145736	198.333	100.221	0.0252782	0.0127735	801.667	230.405	0.0425681	0.0122344
64	2	64	A R T K Q T A Rme Kac S T G G	H3 1-13	H3R8me1	H3K9ac				181	2	0.00720981	7.96664e-05	183.667	16.5025	0.0186676	0.00167729	166.333	6.02771	0.0140845	0.000510405	214.333	39.3743	0.0352207	0.00647026	55	1	0.000807196	1.46763e-05	77	2.64575	0.00122321	4.20301e-05	54.3333	0.57735	0.000627675	6.66972e-06	81.6667	9.81495	0.00179333	0.000215528
65	2	65	A R T K Q T A Rme2a Kme S T G G	H3 1-13	H3R8me2a	H3K9me1				478.333	15.308	0.0351713	0.00112558	670.333	44.6356	0.0881947	0.00587263	272	54.0278	0.0330031	0.00655546	388	39.2301	0.0721423	0.0072942	62.3333	2.3094	0.00207565	7.6901e-05	91	11.2694	0.00185747	0.000230029	57.3333	1.52753	0.00114123	3.04056e-05	114.667	19.6299	0.00366217	0.000626931
66	2	66	A R T K Q T A Rme2a Kme2 S T G G	H3 1-13	H3R8me2a	H3K9me2				556	40.8412	0.0424752	0.00312003	692.333	47.9618	0.0913377	0.00632747	333.667	11.0151	0.0440439	0.001454	331	22.6495	0.0600241	0.0041073	69.6667	6.50641	0.0033441	0.000312317	128.333	11.5036	0.00354883	0.000318112	69	1	0.00313837	4.54837e-05	113	4	0.00356779	0.000126293
67	2	67	A R T K Q T A Rme2a Kme3 S T G G	H3 1-13	H3R8me2a	H3K9me3				10255.7	716.994	0.954641	0.0667408	6387.67	270.89	0.904995	0.0383793	792.667	265.869	0.126223	0.0423367	994.667	289.628	0.20112	0.0585622	1837	486.151	0.309041	0.0817858	10159	2843.29	0.45798	0.128179	293.667	135.434	0.0415977	0.0191841	1287.67	360.311	0.070091	0.0196127
68	2	68	A R T K Q T A Rme2a Kac S T G G	H3 1-13	H3R8me2a	H3K9ac				287.333	6.80686	0.0172095	0.000407689	407	20.2237	0.0505738	0.002513	343.667	21.1266	0.0458343	0.00281762	304.667	65.2559	0.0544256	0.0116573	60.6667	1.52753	0.00178736	4.5004e-05	130.333	16.8028	0.00363944	0.000469202	67.3333	11.3725	0.00285307	0.000481878	109.667	13.5769	0.00337902	0.000418329
69	2	69	A R T K Q T A Rme2s Kme S T G G	H3 1-13	H3R8me2s	H3K9me1				258	11.3578	0.014451	0.000636168	290.333	16.5025	0.0339064	0.00192724	291.667	36.5011	0.0365242	0.00457089	306	39.128	0.0547091	0.00699561	84.3333	6.1101	0.005881	0.000426089	177.667	40.0666	0.00578384	0.00130435	91	4	0.00690442	0.000303491	232	33.8674	0.0103069	0.00150461
70	2	70	A R T K Q T A Rme2s Kme2 S T G G	H3 1-13	H3R8me2s	H3K9me2				219	7	0.0107834	0.000344674	194.667	9.2376	0.0202391	0.000960413	250.667	23.1589	0.0291836	0.00269624	279	47.8435	0.0489689	0.00839729	78.6667	3.05505	0.00490083	0.000190326	227.667	99.0774	0.00804905	0.00350284	77	4.58258	0.00450785	0.00026828	129	3.4641	0.00447389	0.00012014
71	2	71	A R T K Q T A Rme2s Kme3 S T G G	H3 1-13	H3R8me2s	H3K9me3				328.333	17.6163	0.0210652	0.00113022	371.333	21.9621	0.0454784	0.00268977	308	31.7962	0.0394486	0.00407245	316	26.4575	0.0568351	0.00475859	2337	119.302	0.395526	0.0201913	10382.7	508.812	0.468113	0.0229403	393.333	74.5006	0.0586591	0.0111105	1355.67	164.123	0.0739419	0.00895173
72	2	72	A R T K Q T A Rme2s Kac S T G G	H3 1-13	H3R8me2s	H3K9ac				-	-	-	-	94.3333	3.21455	0.00590504	0.000201223	-	-	-	-	75.6667	4.04145	0.0057402	0.000306591	-	-	-	-	103.667	19.7315	0.00243133	0.00046277	-	-	-	-	75	3.4641	0.00141579	6.53925e-05
73	2	73	A R T K Q T A Rcit Kme S T G G	H3 1-13	H3R8cit	H3K9me1				425.667	26.6333	0.0302185	0.00189072	574.667	155.555	0.0745274	0.0201736	212.333	19.1398	0.0223204	0.00201197	234	75.7166	0.0394019	0.0127495	61	1.73205	0.00184502	5.2388e-05	99.6667	10.0167	0.00225011	0.000226139	63.3333	2.88675	0.00216833	9.88331e-05	105.333	5.1316	0.00313361	0.000152663
74	2	74	A R T K Q T A Rcit Kme2 S T G G	H3 1-13	H3R8cit	H3K9me2				653.667	52.7857	0.0516598	0.0041717	747.333	13.3167	0.0991952	0.00176755	219	15.0997	0.023514	0.00162125	250	64.0234	0.0428035	0.0109617	66.3333	2.08167	0.00276753	8.68503e-05	104.667	14.8436	0.00247663	0.000351231	61	1.73205	0.0017689	5.02267e-05	103.333	16.6533	0.00302035	0.000486763
75	2	75	A R T K Q T A Rcit Kme3 S T G G	H3 1-13	H3R8cit	H3K9me3				3562	510.624	0.325162	0.046613	2765	171.467	0.387447	0.0240269	324	22.2711	0.0423132	0.00290852	307.333	16.1658	0.0549926	0.00289262	1759.67	327.65	0.295664	0.0550526	7357.67	421.019	0.331068	0.0189443	139.333	10.6927	0.0151783	0.00116481	462.667	158.001	0.02337	0.00798086
76	2	76	A R T K Q T A Rcit Kac S T G G	H3 1-13	H3R8cit	H3K9ac				180.667	2.3094	0.00717846	9.17598e-05	153	7.54983	0.0142864	0.000704967	190	40.7308	0.0183218	0.00392769	194.667	62.4526	0.0310396	0.00995808	62.3333	4.93288	0.00207565	0.000164261	102.667	14.2945	0.00238602	0.000332211	62.3333	6.1101	0.00199715	0.000195766	73	1.73205	0.00130253	3.09047e-05
77	2	77	A R T Kme Q T A R Kme S T G G	H3 1-13	H3K4me1	H3K9me1				183.333	3.78594	0.00742923	0.000153418	146.667	5.03322	0.0133816	0.000459222	673	149.278	0.104798	0.0232453	731	122.589	0.145064	0.0243273	64.6667	3.21455	0.00247924	0.000123242	135.333	3.78594	0.00386596	0.00010815	212.333	43.0155	0.0276748	0.00560648	848	136.319	0.045192	0.0072648
78	2	78	A R T Kme Q T A R Kme2 S T G G	H3 1-13	H3K4me1	H3K9me2				-	-	-	-	159	4.3589	0.0151436	0.000415153	951.667	86.3501	0.154691	0.014036	906.333	306.007	0.18234	0.0615638	74	6.08276	0.00409363	0.000336495	140	12.1244	0.00407738	0.000353111	219.333	42.6654	0.028873	0.00561647	912.333	135.817	0.0488353	0.00727001
79	2	79	A R T Kme Q T A R Kme3 S T G G	H3 1-13	H3K4me1	H3K9me3				2797.33	371.651	0.253252	0.0336468	2404.33	212.688	0.335921	0.0297157	1957.33	377.594	0.334746	0.0645767	2619.33	185.829	0.546524	0.0387732	1641	204.546	0.275138	0.0342952	8869.67	2139.69	0.399568	0.0963905	639.667	312.769	0.100827	0.0493002	4337.33	331.34	0.242798	0.018548
80	2	80	A R T Kme Q T A R Kac S T G G	H3 1-13	H3K4me1	H3K9ac				287.333	13.6504	0.0172095	0.000817574	283.333	24.5832	0.0329063	0.00285509	4323	399.905	0.758296	0.0701472	3466.33	522.065	0.726596	0.109433	87	3.60555	0.00634225	0.000262843	199.667	25.3246	0.00678053	0.000860003	966	111.14	0.15669	0.0180274	4817	584.503	0.269963	0.0327577
81	2	81	A R T Kme2 Q T A R Kme S T G G	H3 1-13	H3K4me2	H3K9me1				240.667	14.1539	0.0128209	0.000754014	253	11.2694	0.0285728	0.00127272	3750.67	351.475	0.655825	0.0614573	2070.33	610.199	0.429807	0.126679	73.3333	3.51188	0.00397832	0.000190519	226	33.1512	0.00797354	0.00116961	939	113.331	0.152068	0.0183537	6492.67	1189.92	0.364858	0.0668679
82	2	82	A R T Kme2 Q T A R Kme2 S T G G	H3 1-13	H3K4me2	H3K9me2				400.667	42.4774	0.0278675	0.00295442	492.333	26.6896	0.0627649	0.00340251	4364.33	358.012	0.765696	0.062811	3746.67	365.891	0.786195	0.0767781	110.667	8.0829	0.0104359	0.000762219	767.667	97.0017	0.0325133	0.00410836	2056.67	917.729	0.343395	0.15323	7253.67	2179.15	0.407955	0.122558
83	2	83	A R T Kme2 Q T A R Kme3 S T G G	H3 1-13	H3K4me2	H3K9me3				1516.33	120.583	0.132786	0.0105595	1525	137.175	0.210296	0.0189163	5673	950.041	1	0.167467	4752.33	418.996	1	0.0881663	2183.33	262.953	0.368946	0.0444346	9522.33	1191.32	0.429137	0.0536883	1952	704.082	0.325478	0.117399	8719.33	1027.44	0.490958	0.0578521
84	2	84	A R T Kme2 Q T A R Kac S T G G	H3 1-13	H3K4me2	H3K9ac				227	7	0.0115357	0.000355726	218.667	18.0093	0.0236678	0.00194927	5414.33	1172.84	0.953688	0.206585	3416	1265.43	0.715895	0.265197	98	5.2915	0.00824493	0.000445184	221.667	18.037	0.00777722	0.000632832	1762	625.523	0.292953	0.104	5306.67	1600.34	0.297693	0.089776
85	2	85	A R T Kme3 Q T A R Kme S T G G	H3 1-13	H3K4me3	H3K9me1				228.667	7.76745	0.0116924	0.000397174	228	8.18535	0.0250012	0.000897559	2386	429.423	0.411494	0.0740591	1637	341.544	0.33768	0.0704535	289.333	33.0807	0.0413399	0.00472657	2433.33	404.503	0.107975	0.0179491	3506.33	1503.44	0.591555	0.253646	8595.67	2385.9	0.483954	0.134331
86	2	86	A R T Kme3 Q T A R Kme2 S T G G	H3 1-13	H3K4me3	H3K9me2				289	8.88819	0.0173662	0.000534098	334.667	24.6644	0.04024	0.00296563	4190.33	625.324	0.734543	0.109616	4136.33	561.478	0.869038	0.117966	250.667	28.5715	0.0346518	0.00394968	2468.33	567.463	0.109561	0.0251877	5246.67	1369.83	0.889472	0.232229	16461.3	1121	0.929399	0.0632912
87	2	87	A R T Kme3 Q T A R Kme3 S T G G	H3 1-13	H3K4me3	H3K9me3				904.333	42.7239	0.0752328	0.00355426	1164	161.954	0.158722	0.0220838	3336.33	103.365	0.581642	0.0180202	3537.67	666.814	0.741762	0.139815	1903.67	222.316	0.320572	0.0374373	10201.7	2370.11	0.459913	0.10685	5892.33	1123.57	1	0.190684	17708	3421.37	1	0.19321
88	2	88	A R T Kme3 Q T A R Kac S T G G	H3 1-13	H3K4me3	H3K9ac				186	22.3383	0.00768001	0.000922357	119.333	4.16333	0.00947664	0.000330624	1293.33	236.018	0.215863	0.0393924	983.667	67.7963	0.198781	0.0137004	144	38.1576	0.0162016	0.00429314	1215	1081.74	0.0527794	0.0469905	3678.33	1819.39	0.620999	0.307161	5162	1098.74	0.289501	0.0616207
89	2	921	A R T Kac Q T A R Kme S T G G	H3 1-13	H3K4ac	H3K9me1				190.333	18.5831	0.00808752	0.000789623	157	39.2301	0.0148579	0.00371258	480.333	74.1979	0.0703032	0.0108599	520.667	183.587	0.100347	0.0353825	83	3.60555	0.00565037	0.000245454	176.667	23.8607	0.00573853	0.00077505	170.333	97.7616	0.020485	0.0117572	167.333	36.2537	0.00664477	0.00143963
90	2	922	A R T Kac Q T A R Kme2 S T G G	H3 1-13	H3K4ac	H3K9me2				197.333	24.2143	0.00874581	0.00107318	162.667	32.3934	0.0156674	0.00312001	518.333	51.5881	0.0771067	0.00767419	492.667	36.9098	0.0943944	0.00707188	76.6667	15.0444	0.00455489	0.000893811	123	11.1355	0.00330721	0.000299411	91.6667	13.3167	0.00701854	0.0010196	171.667	35.8515	0.00689017	0.00143897
91	2	923	A R T Kac Q T A R Kme3 S T G G	H3 1-13	H3K4ac	H3K9me3				249.333	72.1965	0.0136359	0.0039484	396.667	191.223	0.0490976	0.0236687	550.333	100.082	0.082836	0.0150643	469	38.3014	0.0893629	0.00729793	294.667	186.012	0.0422625	0.0266786	1871.67	1172.14	0.0825292	0.0516844	182.333	50.8167	0.0225392	0.00628173	648	346.433	0.0338657	0.0181052
92	2	924	A R T Kac Q T A R Kac S T G G	H3 1-13	H3K4ac	H3K9ac				1105.33	749.763	0.094135	0.0638531	608.667	151.873	0.0793847	0.0198078	569.667	93.4897	0.0862974	0.0141625	514.333	34.0196	0.0990008	0.00654822	759.333	108.56	0.122636	0.017533	2303.67	187.004	0.102101	0.00828817	865	351.236	0.139401	0.0566042	880	178.553	0.0470042	0.00953718
93	2	897	A R T K Q Tph A R Kme S T G G	H3 1-13	H3T6ph	H3K9me1				181	14.7309	0.00720981	0.000586779	133.333	11.1505	0.0114767	0.000959784	203	27.7849	0.0206493	0.0028263	198.667	19.8578	0.03189	0.00318758	84	2	0.00582334	0.000138651	179	17.5784	0.00584424	0.000573924	451.333	304.015	0.0685877	0.0462003	150.333	33.3816	0.00568203	0.0012617
94	2	898	A R T K Q Tph A R Kme2 S T G G	H3 1-13	H3T6ph	H3K9me2				176	1	0.0067396	3.82932e-05	159	4.58258	0.0151436	0.000436457	214	26.8514	0.0226188	0.00283807	186	34	0.0291971	0.0053371	150.667	7.37111	0.0173547	0.00084905	975	220.971	0.0419064	0.00949752	123.333	21.0317	0.0124394	0.00212125	179.333	42.1228	0.00732435	0.00172038
95	2	899	A R T K Q Tph A R Kme3 S T G G	H3 1-13	H3T6ph	H3K9me3				182.333	1.52753	0.00733519	6.14517e-05	147	1	0.0134292	9.13552e-05	215.333	4.72582	0.0228575	0.000501642	208.333	18.61	0.0339451	0.00303226	1031	129.569	0.169626	0.0213174	5985	527.643	0.268881	0.0237047	297.333	55.0485	0.0422254	0.00781763	923	174.138	0.0494393	0.00932748
96	2	900	A R T K Q Tph A R Kac S T G G	H3 1-13	H3T6ph	H3K9ac				181.333	5.85947	0.00724115	0.000233985	162.333	12.5831	0.0156198	0.00121075	259.333	16.5025	0.0307353	0.00195582	256	49.4874	0.0440791	0.00852093	67.3333	2.51661	0.0029405	0.000109902	166.333	27.9702	0.00527039	0.000886257	87	2	0.00621969	0.000142981	225.667	13.8684	0.00994828	0.000611375
97	2	901	A R Tph K Q T A R Kme S T G G	H3 1-13	H3T3ph	H3K9me1				191	2	0.00815021	8.53426e-05	175	13.5277	0.0174294	0.00134732	259	19.4679	0.0306756	0.00230575	287.333	22.723	0.0507406	0.00401268	81	10.4403	0.00530443	0.000683702	202.667	29.0918	0.00691644	0.000992822	148	28.5132	0.0166619	0.00321002	201.667	41.0528	0.00858912	0.00174847
98	2	902	A R Tph K Q T A R Kme2 S T G G	H3 1-13	H3T3ph	H3K9me2				218	12.7671	0.0106893	0.000626019	339.333	168.09	0.0409067	0.0202633	258.333	40.129	0.0305562	0.00474654	220.333	108.131	0.0364964	0.017911	125.333	17.0392	0.0129728	0.00176366	701	37.1618	0.029493	0.0015635	162	82.456	0.0190585	0.00970054	256	40.2616	0.0116661	0.00183475
99	2	903	A R Tph K Q T A R Kme3 S T G G	H3 1-13	H3T3ph	H3K9me3				756.667	141.578	0.061346	0.0114783	907.333	221.202	0.122053	0.0297558	191.333	18.7172	0.0185605	0.00181568	235.333	17.0392	0.0396854	0.00287339	2286.33	273.061	0.386762	0.0461917	10187.3	789.819	0.459264	0.0356065	529.333	139.113	0.0819401	0.0215345	2203.33	1195.55	0.121947	0.0661692
100	2	904	A R Tph K Q T A R Kac S T G G	H3 1-13	H3T3ph	H3K9ac				198	5.56776	0.0088085	0.000247695	155.667	9.29157	0.0146674	0.000875479	230	12.53	0.0254834	0.00138829	236.667	38.0044	0.0399688	0.00641827	71.3333	4.93288	0.00363238	0.000251188	165.333	7.0946	0.00522509	0.000224213	101.333	6.1101	0.00867332	0.000522976	268.333	39.8037	0.0123646	0.00183412
101	2	905	A Rme T K Q T A R Kme1 S T G G	H3 1-13	H3R2me1	H3K9me1				712.667	28.006	0.0572082	0.00224814	807	79.019	0.107719	0.0105476	312	73.7496	0.0401647	0.00949401	411.667	45.6326	0.0771738	0.0085546	76.3333	2.51661	0.00449723	0.000148268	152	25.9808	0.00462103	0.000789855	103	1	0.00895863	8.6977e-05	225	35.5387	0.00991052	0.00156537
102	2	906	A Rme T K Q T A R Kme2 S T G G	H3 1-13	H3R2me1	H3K9me2				1715	112.867	0.151469	0.00996842	1223.67	78.4496	0.167246	0.0107222	350.333	70.1166	0.0470279	0.00941228	400	156.499	0.0746935	0.0292237	157.667	119.801	0.0185655	0.0141068	536.667	285.554	0.0220481	0.0117315	101.667	26.3502	0.00873039	0.00226276	149.333	23.5867	0.0056254	0.000888514
103	2	907	A Rme T K Q T A R Kme3 S T G G	H3 1-13	H3R2me1	H3K9me3				10738	1477.93	1	0.137635	7052.67	1590.07	1	0.225457	413	81.6149	0.0582478	0.0115106	549	123.219	0.106371	0.0238742	2113.33	538.385	0.356838	0.0909067	12053.3	2674.74	0.543802	0.120675	606.333	107.677	0.0951213	0.0168923	1604.67	428.288	0.0880432	0.0234988
104	2	908	A Rme T K Q T A R Kac S T G G	H3 1-13	H3R2me1	H3K9ac				282	42.4264	0.0167079	0.00251368	899	1046.16	0.120863	0.140647	276	7	0.0337193	0.000855199	297.667	35.6978	0.0529374	0.00634854	261	326.492	0.0364391	0.0455827	1925.67	2956.23	0.0849756	0.130452	109	6	0.00998573	0.000549673	235.667	27.7909	0.0105146	0.00123993
105	2	909	A Rme2a T K Q T A R Kme S T G G	H3 1-13	H3R2me2a	H3K9me1				791.333	102.256	0.0646061	0.00834841	1016.67	59.4671	0.137673	0.00805281	304	28.3549	0.0387324	0.00361267	382	74.3572	0.0708667	0.0137944	89.3333	5.7735	0.00674585	0.000435976	235	30.348	0.00838128	0.00108236	119.333	15.695	0.0117546	0.001546	359.667	27.4287	0.0175369	0.00133739
106	2	910	A Rme2a T K Q T A R Kme2 S T G G	H3 1-13	H3R2me2a	H3K9me2				1906	203.787	0.16943	0.0181152	1432	57.1664	0.197009	0.00786475	423	5.2915	0.0600382	0.000751046	447.667	64.221	0.0848274	0.0121691	160.667	12.897	0.0190844	0.00153194	718.667	125.803	0.0302934	0.00530287	184.333	67.3968	0.0228816	0.00836608	284.667	54.2617	0.0132895	0.00253318
107	2	911	A Rme2a T K Q T A R Kme3 S T G G	H3 1-13	H3R2me2a	H3K9me3				5983.67	2262.01	0.552898	0.209012	2328	40.5956	0.325015	0.00566761	192.667	6.4291	0.0187992	0.000627312	202.667	18.037	0.0327404	0.00291384	1521	411.693	0.254382	0.0688542	7297	284.143	0.32832	0.0127847	199.333	37.5411	0.0254494	0.00479296	570	57.6108	0.0294484	0.0029764
108	2	912	A Rme2a T K Q T A R Kac S T G G	H3 1-13	H3R2me2a	H3K9ac				1512	1188.94	0.132378	0.104093	279.667	88.8613	0.0323825	0.0102892	193.333	11.0151	0.0189186	0.00107788	190.333	16.4418	0.0301183	0.00260175	104.667	53.9846	0.00939806	0.0048473	190	35.5528	0.00634259	0.00118682	97.3333	9.71253	0.00798859	0.000797152	173.333	4.50925	0.00698456	0.000181703
109	3	913	A Rme2s T K Q T A R Kme S T G G	H3 1-13	H3R2me2s	H3K9me1				314	12.2882	0.0197173	0.000771623	263	14.1774	0.0300014	0.00161728	219.667	21.0792	0.0236333	0.00226785	184	3	0.0287719	0.000469107	138	10.3923	0.0151637	0.00114193	391	21.6564	0.0154487	0.000855663	176.667	10.7858	0.0215692	0.00131683	390.667	60.9289	0.0192925	0.00300888
110	3	914	A Rme2s T K Q T A R Kme2 S T G G	H3 1-13	H3R2me2s	H3K9me2				273.333	17.6163	0.0158929	0.0010243	319.667	8.0829	0.0380971	0.0009633	224.667	8.96289	0.0245285	0.000978545	266.333	28.9194	0.046276	0.00502481	213.333	10.4083	0.0281942	0.00137557	1279	127.012	0.0556789	0.00552922	282.667	29.8385	0.0397147	0.00419231	757.667	28.9194	0.0400763	0.00152967
111	3	915	A Rme2s T K Q T A R Kme3 S T G G	H3 1-13	H3R2me2s	H3K9me3				1932.67	224.235	0.171938	0.0199489	2172.67	216.116	0.302824	0.0301221	298.333	31.0859	0.0377178	0.00393014	311.667	10.2144	0.0559138	0.00183248	3296.33	101.115	0.561462	0.0172229	17940	666.721	0.810492	0.0301211	867.667	17.2143	0.139857	0.00277474	3778.67	265.523	0.21116	0.014838
112	3	916	A Rme2s T K Q T A R Kac S T G G	H3 1-13	H3R2me2s	H3K9ac				239.667	8.5049	0.0127269	0.000451631	352	10.3923	0.0427163	0.00126114	339.667	10.9697	0.0451182	0.00145711	369	33.1512	0.0681029	0.0061184	98.6667	4.50925	0.00836024	0.000382078	409.333	77.0216	0.0162793	0.00306317	230.667	38.6954	0.0308131	0.00516904	727	66.8431	0.0383396	0.00352508
113	3	917	A Rcit T K Q T A R Kme S T G G	H3 1-13	H3R2cit	H3K9me1				351.667	50.6491	0.0232595	0.00334997	615.667	147.961	0.0803848	0.0193185	262.667	56.7127	0.0313321	0.00676495	289.333	18.9297	0.0511658	0.00334753	72	2.64575	0.00374769	0.000137715	191.333	12.5831	0.006403	0.000421094	107.333	9.45163	0.00970043	0.000854207	196.667	35.949	0.00830596	0.00151826
114	3	918	A Rcit T K Q T A R Kme2 S T G G	H3 1-13	H3R2cit	H3K9me2				663.667	26.9506	0.0526002	0.00213602	833.667	43.0039	0.111529	0.00575312	258.333	49.6521	0.0305562	0.00587296	312	60.8933	0.0559847	0.0109266	107.333	4.93288	0.00985932	0.00045312	635.333	29.2803	0.0265181	0.00122212	126.333	10.7858	0.0129529	0.00110586	316.667	21.5484	0.0151017	0.00102764
115	3	919	A Rcit T K Q T A R Kme3 S T G G	H3 1-13	H3R2cit	H3K9me3				4726	475.501	0.434626	0.0437294	3729.33	169.521	0.525215	0.0238742	362.333	47.0567	0.0491764	0.00638661	421.333	74.3797	0.079229	0.0139866	2406.67	262.788	0.407576	0.0445039	14973	888.443	0.676075	0.0401158	421.333	47.1734	0.0634522	0.00710425	2471.33	126.982	0.137124	0.00704568
116	3	920	A Rcit T K Q T A R Kac S T G G	H3 1-13	H3R2cit	H3K9ac				266	14.4222	0.0152033	0.000824304	370.667	40.7962	0.0453831	0.00499495	360.667	37.421	0.048878	0.00507135	463	127.185	0.0880873	0.0241974	79.3333	8.62168	0.00501614	0.000545138	230.667	28.1129	0.00818496	0.000997555	125	6	0.0127247	0.000610785	458.333	74.144	0.0231246	0.00374083
117	3	89	Q T A R K S T G G K A P R	H3 5-17						189	6.245	0.00796213	0.000263087	85.3333	6.50641	0.00461927	0.000352205	108.667	2.08167	0.00375985	7.20253e-05	71.6667	6.65833	0.0048898	0.000454296	65.6667	5.1316	0.00265221	0.00020726	103.333	49.085	0.00241622	0.00114774	59	5.19615	0.00142653	0.000125635	67.3333	5.85947	0.000981614	8.54217e-05
118	3	90	Q T A Rme K S T G G K A P R	H3 5-17	H3R8me1					167	6.08276	0.00589323	0.000214653	84.3333	2.88675	0.0044764	0.000153228	108.333	2.3094	0.00370017	7.88785e-05	61	0	0.00262207	0	94	1.73205	0.00755304	0.000139173	117.333	14.4338	0.00305048	0.000375255	75	11	0.00416548	0.000610937	74.6667	5.85947	0.00139691	0.000109623
119	3	91	Q T A Rme2a K S T G G K A P R	H3 5-17	H3R8me2a					145.333	6.4291	0.00385568	0.000170563	78.6667	10.116	0.00366684	0.000471531	107	0	0.00346145	0	64.6667	4.04145	0.0034016	0.000212589	83	19	0.00565037	0.00129346	115.333	21.4554	0.00295988	0.000550624	97	8.18535	0.00793153	0.000669302	251	42.3202	0.0113829	0.00191924
120	3	92	Q T A Rme2s K S T G G K A P R	H3 5-17	H3R8me2s					130.333	12.5033	0.00244506	0.000234564	77.6667	7.37111	0.00352398	0.00033445	110.667	4.04145	0.00411793	0.000150383	57.3333	2.08167	0.00184253	6.6899e-05	74.3333	5.03322	0.00415129	0.00028109	102.333	9.29157	0.00237092	0.000215273	125.667	41.4287	0.0128388	0.00423258	277.333	147.555	0.0128742	0.00684971
121	3	93	Q T A Rcit K S T G G K A P R	H3 5-17	H3R8cit					171.333	18.7172	0.00630074	0.00068832	103.333	25.7747	0.00719082	0.00179362	151.667	38.7857	0.0114586	0.0029303	75.6667	5.1316	0.0057402	0.000389292	84.3333	13.3167	0.005881	0.000928639	191.667	81.304	0.0064181	0.00272252	133.667	40.0666	0.0142083	0.00425893	139	51.9711	0.00504021	0.0018845
122	3	94	Q T A R Kme S T G G K A P R	H3 5-17	H3K9me1					151.667	4.04145	0.00445127	0.000118613	65	3	0.00171437	7.91246e-05	112.667	4.6188	0.00447601	0.000183495	58.3333	0.57735	0.00205513	2.03406e-05	57.3333	1.1547	0.00121079	2.43855e-05	66.6667	0.57735	0.00075507	6.5391e-06	131.667	113.359	0.0138659	0.0119379	61.3333	1.52753	0.000641824	1.59848e-05
123	3	95	Q T A R Kme2 S T G G K A P R	H3 5-17	H3K9me2					245.667	131.914	0.0132911	0.00713685	60.6667	1.1547	0.00109529	2.08472e-05	106.333	3.05505	0.00334209	9.60211e-05	60.3333	2.08167	0.00248033	8.55784e-05	67.6667	8.14453	0.00299815	0.000360865	158	60.8933	0.00489286	0.00188571	116	33.4066	0.011184	0.00322086	153	94.6942	0.00583305	0.00361017
124	3	96	Q T A R Kme3 S T G G K A P R	H3 5-17	H3K9me3					148	13.1149	0.00410645	0.000363889	78.3333	20.6478	0.00361922	0.000953988	112.667	1.52753	0.00447601	6.06853e-05	58.6667	0.57735	0.002126	2.09224e-05	125	10.4403	0.0129151	0.0010787	229.667	11.2398	0.00813966	0.000398352	81	5	0.00519258	0.00032053	97	12.1244	0.00266168	0.000332693
125	3	97	Q T A R Kac S T G G K A P R	H3 5-17	H3K9ac					132.333	16.6533	0.00263315	0.000331365	72	5.56776	0.00271441	0.000209906	107.333	1.52753	0.00352113	5.01113e-05	58.3333	0.57735	0.00205513	2.03406e-05	60	2.64575	0.00167205	7.37304e-05	74.3333	4.50925	0.0011024	6.68746e-05	65	9.53939	0.00245364	0.000360096	71.6667	5.85947	0.00122702	0.000100321
126	3	98	Q T A R K Sph T G G K A P R	H3 5-17	H3S10ph					167	1.73205	0.00589323	6.1122e-05	135	13.7477	0.0117148	0.00119298	141	11.5326	0.00954882	0.00078101	144	13.8924	0.0202679	0.00195535	56.6667	0.57735	0.00109548	1.11613e-05	67.3333	1.1547	0.000785273	1.34667e-05	64.6667	4.04145	0.00239658	0.000149778	75	5.2915	0.00141579	9.98887e-05
127	3	99	Q T A R K S Tph G G K A P R	H3 5-17	H3T11ph					250.667	91.2268	0.0137613	0.00500825	150.667	40.501	0.013953	0.00375075	174.667	16.773	0.0155765	0.00149579	241	33.6006	0.0408901	0.00570096	65	3	0.0025369	0.000117088	93	3.4641	0.00194808	7.25629e-05	83	7	0.00553495	0.000466803	127.667	23.2881	0.00439838	0.000802322
128	3	100	Q T A R K S T G G Kme A P R	H3 5-17	H3K14me1					314.333	7.63763	0.0197486	0.000479849	381.667	19.6299	0.0469546	0.00241497	622.333	129.063	0.0957269	0.0198524	513	83.5943	0.0987173	0.0160862	110.333	12.8582	0.0103782	0.00120947	325	34.2199	0.0124587	0.0013118	219.667	24.5832	0.0289301	0.00323761	591	171.965	0.0306377	0.00891474
129	3	101	Q T A R K S T G G Kme2 A P R	H3 5-17	H3K14me2					206	18.1934	0.00956083	0.000844389	287.667	11.5902	0.0335254	0.00135075	413.667	75.5138	0.0583672	0.0106548	410.667	38.0701	0.0769612	0.00713455	91.6667	9.07377	0.00714945	0.000707699	352	19.975	0.0136819	0.000776407	181.667	28.7112	0.0224251	0.00354414	827.667	74.5408	0.0440405	0.00396635
130	3	102	Q T A R K S T G G Kme3 A P R	H3 5-17	H3K14me3					203.333	9.29157	0.00931005	0.000425435	183.333	15.8219	0.0186199	0.00160693	230.667	2.51661	0.0256028	0.00027933	226	16.7033	0.0377011	0.00278643	240	12.7671	0.0328067	0.0017452	1318	17.7764	0.0574457	0.000774794	438	35	0.0663053	0.00529837	1792	536.396	0.0986522	0.0295294
131	3	103	Q T A R K S T G G Kac A P R	H3 5-17	H3K14ac					247.667	1.1547	0.0134792	6.28443e-05	267.667	18.5023	0.0306681	0.00211991	362	51.9711	0.0491167	0.00705153	420	47.1593	0.0789455	0.00886432	88.3333	8.0829	0.00657288	0.000601448	277.667	11.2398	0.0103143	0.000417516	182.667	14.2945	0.0225963	0.00176827	337.333	25.697	0.0162721	0.00123956
132	3	104	Q T A Rme Kme S T G G K A P R	H3 5-17	H3R8me1	H3K9me1				210.667	33.2916	0.00999969	0.00158025	221.667	46.5439	0.0240964	0.00505958	301	122.98	0.0381953	0.0156055	276	14.7309	0.0483311	0.00257957	187	14.1067	0.0236393	0.00178328	800	212.28	0.0339782	0.00901613	168.333	15.885	0.0201427	0.00190079	433.333	7.50555	0.0217088	0.000376007
133	3	105	Q T A Rme Kme2 S T G G K A P R	H3 5-17	H3R8me1	H3K9me2				203.667	15.8219	0.0093414	0.00072569	260.333	6.80686	0.0296205	0.000774477	367.333	95.6678	0.0500716	0.0130406	249	13.5277	0.0425909	0.00231389	558.333	46.188	0.087869	0.00726895	3906.67	639.254	0.174723	0.0285902	185.333	2.3094	0.0230528	0.000287256	545.667	51.0327	0.0280704	0.00262524
134	3	106	Q T A Rme Kme3 S T G G K A P R	H3 5-17	H3R8me1	H3K9me3				173.667	20.2073	0.00652017	0.000758665	125.667	15.5027	0.0103814	0.00128069	152.667	4.16333	0.0116376	0.000317366	127.667	15.3731	0.0167954	0.00202244	1455.33	38.0175	0.243024	0.00634848	4125.67	506.33	0.184645	0.0226609	280.667	33.1713	0.0393723	0.00465331	823.333	237.024	0.0437951	0.0126079
135	3	107	Q T A Rme Kac S T G G K A P R	H3 5-17	H3R8me1	H3K9ac				249.667	6.4291	0.0136673	0.000351943	267.667	17.0098	0.0306681	0.00194891	355	29.5466	0.0478635	0.00398366	417	7.81025	0.0783077	0.00146667	168.667	6.65833	0.0204682	0.000808007	661.667	69.6156	0.0277111	0.00291555	209.333	41.1866	0.0271612	0.005344	457.667	84.2279	0.0230868	0.00424884
136	3	108	Q T A Rme2a Kme S T G G K A P R	H3 5-17	H3R8me2a	H3K9me1				212.667	9.86577	0.0101878	0.000472618	198.667	5.50757	0.0208105	0.000576923	271.333	30.4357	0.0328837	0.0036886	282	29.8161	0.0496067	0.00524496	142	14	0.0158556	0.00156323	554.333	86.0078	0.0228484	0.00354505	195	13.7477	0.0247076	0.00174191	445.667	60.1692	0.0224072	0.00302519
137	3	109	Q T A Rme2a Kme2 S T G G K A P R	H3 5-17	H3R8me2a	H3K9me2				184.667	0.57735	0.00755462	2.36191e-05	182.667	15.695	0.0185247	0.00159167	342.333	39.7157	0.0455956	0.00528976	296	17.3494	0.0525831	0.00308204	652.333	37.072	0.104128	0.00591759	4137	519.512	0.185158	0.0232516	197.667	30.8923	0.0251641	0.00393276	615.667	69.7448	0.0320346	0.00362898
138	3	110	Q T A Rme2a Kme3 S T G G K A P R	H3 5-17	H3R8me2a	H3K9me3				160.333	35.9073	0.00526629	0.00117941	127.667	18.0093	0.0106672	0.00150476	179.333	9.81495	0.016412	0.000898234	138	8.88819	0.0189923	0.00122324	1252.33	148.91	0.207911	0.0247219	4644	1685.09	0.208128	0.0755198	216	85.5628	0.0283024	0.0112113	687.333	212.738	0.0360932	0.0111713
139	3	111	Q T A Rme2a Kac S T G G K A P R	H3 5-17	H3R8me2a	H3K9ac				149.333	2.3094	0.00423184	6.54443e-05	74	1	0.00300014	4.05425e-05	124	0	0.00650513	0	84.6667	2.08167	0.0076536	0.000188176	75	1.73205	0.00426661	9.8533e-05	139	18.6815	0.00403208	0.000541909	63.3333	1.52753	0.00216833	5.22976e-05	86.6667	2.51661	0.00207649	6.02968e-05
140	3	112	Q T A Rme2s Kme S T G G K A P R	H3 5-17	H3R8me2s	H3K9me1				254.333	45.7202	0.0141061	0.00253579	271.333	139.371	0.031192	0.0160218	274.333	10.116	0.0334209	0.00123239	294	7.93725	0.0521579	0.00140813	139	14.7309	0.0153367	0.00162535	372	71.1899	0.014588	0.00279171	189	6.245	0.0236805	0.000782457	377.333	50.0833	0.0185374	0.00246046
141	3	113	Q T A Rme2s Kme2 S T G G K A P R	H3 5-17	H3R8me2s	H3K9me2				162.333	3.05505	0.00545437	0.000102649	115	9.16515	0.00885756	0.000705921	181.333	6.80686	0.0167701	0.000629514	156	8	0.0228191	0.00117021	126.333	2.08167	0.0131458	0.00021661	522	70.7672	0.0213836	0.00289896	121.667	20.1329	0.0121541	0.0020112	248	24.7588	0.011213	0.00111944
142	3	114	Q T A Rme2s Kme3 S T G G K A P R	H3 5-17	H3R8me2s	H3K9me3				131	5.56776	0.00250776	0.000106585	86	1.73205	0.00471451	9.49508e-05	142.333	4.50925	0.00978754	0.000310078	97.3333	2.3094	0.0103465	0.000245489	450	54.5252	0.0691305	0.00837635	2124.67	56.8008	0.0939912	0.00251276	131.333	25.9294	0.0138088	0.00272631	402	35.0286	0.0199343	0.00173699
143	3	115	Q T A Rme2s Kac S T G G K A P R	H3 5-17	H3R8me2s	H3K9ac				213	3	0.0102191	0.000143931	185	5.19615	0.018858	0.000529672	280	14.4222	0.0344354	0.0017737	349.667	25.5799	0.0639926	0.00468139	102.333	18.61	0.00899446	0.00163571	292.667	21.4554	0.0109938	0.000805957	135.667	6.35085	0.0145506	0.000681147	246.333	48.5215	0.0111187	0.0021901
144	3	116	Q T A Rcit Kme S T G G K A P R	H3 5-17	H3R8cit	H3K9me1				177.333	4.6188	0.00686499	0.000178805	132	5.19615	0.0112863	0.000444281	191.333	18.1751	0.0185605	0.00176309	197.667	13.5769	0.0316774	0.0021758	68.3333	1.52753	0.00311347	6.95986e-05	152	7	0.00462103	0.000212811	73.6667	1.1547	0.00393723	6.17148e-05	125.333	12.0139	0.00426624	0.000408943
145	3	117	Q T A Rcit Kme2 S T G G K A P R	H3 5-17	H3R8cit	H3K9me2				204.333	5.68624	0.00940409	0.0002617	200.667	17.6163	0.0210962	0.00185201	304.333	6.50641	0.0387921	0.000829344	353.333	14.1892	0.0647722	0.00260113	1187.33	222.199	0.196667	0.0368046	6039.33	792.744	0.271342	0.0356173	163.667	6.80686	0.0193438	0.000804504	333.333	26.5393	0.0160456	0.00127752
146	3	118	Q T A Rcit Kme3 S T G G K A P R	H3 5-17	H3R8cit	H3K9me3				261.333	10.116	0.0147644	0.000571519	305	17.0587	0.0360017	0.00201358	611	31.1929	0.0936978	0.00478349	530.333	69.407	0.102402	0.0134018	5556	344.726	0.952318	0.0590872	22123	1509.75	1	0.0682435	2002.33	540.702	0.334094	0.0902174	8040.33	453.919	0.452505	0.0255463
147	3	119	Q T A Rcit Kac S T G G K A P R	H3 5-17	H3R8cit	H3K9ac				217	15.0997	0.0105953	0.000737259	227.333	48.5421	0.0249059	0.00531812	325.333	56.4122	0.0425519	0.00737842	365.333	28.9367	0.0673234	0.00533244	115	4.58258	0.0111854	0.000445722	366	133	0.0143161	0.00520231	136	60.6548	0.0146077	0.0065149	284.333	120.674	0.0132707	0.00563223
148	3	120	Q T A Rme K Sph T G G K A P R	H3 5-17	H3R8me1	H3S10ph				188.333	6.65833	0.00789944	0.000279276	157	31.241	0.0148579	0.00295652	185.667	14.5717	0.017546	0.00137706	188.667	12.6623	0.029764	0.0019976	68	0	0.00305581	0	129.333	20.0083	0.00359413	0.000556026	63.3333	3.21455	0.00216833	0.000110056	86.6667	9.29157	0.00207649	0.000222621
149	3	121	Q T A Rme2a K Sph T G G K A P R	H3 5-17	H3R8me2a	H3S10ph				193.333	2.3094	0.00836964	9.99769e-05	186.667	20.2073	0.0190961	0.00206722	232.333	12.2202	0.0259012	0.00136234	293.667	48.1283	0.052087	0.00853641	67	1	0.00288284	4.30275e-05	115.667	16.4418	0.00297498	0.000422888	81.3333	6.50641	0.00524964	0.000419955	139.667	20.9841	0.00507796	0.000762935
150	3	122	Q T A Rme2s K Sph T G G K A P R	H3 5-17	H3R8me2s	H3S10ph				177	7.81025	0.00683364	0.000301539	165.667	14.2945	0.016096	0.00138884	240.667	2.88675	0.0273932	0.000328576	273	44.7102	0.0476933	0.0078109	71.3333	2.88675	0.00363238	0.000146997	139	31	0.00403208	0.00089924	82.6667	2.08167	0.00547789	0.000137941	124.667	11.5036	0.00422849	0.000390184
151	3	123	Q T A Rcit K Sph T G G K A P R	H3 5-17	H3R8cit	H3S10ph				148.667	14.5717	0.00416915	0.000408642	128	13	0.0107148	0.00108822	140.667	22.5462	0.00948914	0.00152093	136.667	43.2474	0.0187088	0.00592029	58	3.4641	0.00132611	7.92029e-05	90.3333	23.8607	0.00182727	0.000482656	62	6.08276	0.00194009	0.00019034	87.3333	15.0111	0.00211424	0.000363403
152	3	124	Q T A Rme K S Tph G G K A P R	H3 5-17	H3R8me1	H3T11ph				191.333	14.0475	0.00818156	0.000600684	171.667	13.0512	0.0169532	0.00128889	194.333	15.5349	0.0190976	0.00152666	246	26.2869	0.0419531	0.00448299	120	101.326	0.0120503	0.0101751	277.667	314.696	0.0103143	0.0116897	75.6667	4.72582	0.0042796	0.000267286	93	8.544	0.00243516	0.00022372
153	3	125	Q T A Rme2a K S Tph G G K A P R	H3 5-17	H3R8me2a	H3T11ph				164.667	8.0829	0.0056738	0.000278507	109	11.2694	0.00800038	0.000827153	149.667	9.29157	0.0111005	0.000689139	129.333	11.5902	0.0171497	0.00153688	74	27.7308	0.00409363	0.00153405	684	537.179	0.0287229	0.0225575	65.6667	1.52753	0.00256776	5.97307e-05	82	7.2111	0.00181221	0.000159366
154	3	126	Q T A Rme2s K S Tph G G K A P R	H3 5-17	H3R8me2s	H3T11ph				153	2	0.00457666	5.98256e-05	149.333	62.0108	0.0137626	0.00571491	242.333	6.65833	0.0276916	0.000760851	199.667	24.6847	0.0321026	0.00396883	58.6667	0.57735	0.00144142	1.41853e-05	80	7.2111	0.00135913	0.00012251	78.3333	10.504	0.00473609	0.000635078	193	63.3798	0.00809831	0.00265943
155	3	127	Q T A Rcit K S Tph G G K A P R	H3 5-17	H3R8cit	H3T11ph				147.333	10.2144	0.00404376	0.000280347	139.333	12.7017	0.0123339	0.00112437	187.667	75.0489	0.017904	0.00715992	162.667	36.1156	0.0242364	0.00538101	57	1	0.00115314	2.02305e-05	81.3333	10.0664	0.00141953	0.000175692	65.3333	0.57735	0.0025107	2.2187e-05	100.333	1.52753	0.00285045	4.33968e-05
156	3	128	Q T A R Kme Sph T G G K A P R	H3 5-17	H3K9me1	H3S10ph				177.667	10.7858	0.00689634	0.000418663	168	26.2298	0.0164294	0.00256511	188.667	13.0512	0.0180831	0.00125091	239.333	5.85947	0.0405358	0.000992414	100.333	16.2891	0.00864852	0.00140408	603.333	88.9344	0.0250683	0.0036952	67	4.58258	0.00279601	0.000191237	99.6667	11.0151	0.0028127	0.000310859
157	3	129	Q T A R Kme2 Sph T G G K A P R	H3 5-17	H3K9me2	H3S10ph				190	13.2288	0.00805617	0.000560911	156	8.7178	0.014715	0.000822322	255.333	41.8848	0.0300191	0.00492432	296.333	97.7002	0.052654	0.0173599	552	134.878	0.0867735	0.0212026	4316	1484.39	0.193268	0.0664701	88	10.4403	0.00639087	0.000758212	170	15.7162	0.00679579	0.00062826
158	4	130	Q T A R Kme3 Sph T G G K A P R	H3 5-17	H3K9me3	H3S10ph				166.667	1.52753	0.00586189	5.37251e-05	172.667	6.4291	0.0170961	0.000636557	107.667	22.0303	0.00358081	0.000732689	155.667	36.1156	0.0227482	0.00527771	1410	383.252	0.272774	0.0777482	8039.33	2538.15	0.36195	0.114274	104	47.6235	0.00912981	0.00418071	132.333	17.0098	0.00466266	0.000599327
159	4	131	Q T A R Kac Sph T G G K A P R	H3 5-17	H3K9ac	H3S10ph				167.333	2.51661	0.00592458	8.91028e-05	176.333	15.9478	0.0176199	0.00159357	116	4	0.00507281	0.000174924	177.333	40.8575	0.0273545	0.00630247	65.6667	3.05505	0.00265221	0.000123391	197.333	17.0392	0.00667482	0.000576352	53.6667	1.52753	0.000513552	1.46173e-05	59.6667	0.57735	0.000547438	5.29716e-06
160	4	132	Q T A R Kme S Tph G G K A P R	H3 5-17	H3K9me1	H3T11ph				123.333	3.05505	0.00178678	4.42597e-05	74	2.64575	0.00300014	0.000107265	100	1	0.00220816	2.20816e-05	73.3333	9.86577	0.00524414	0.00070551	62.3333	1.52753	0.00207565	5.08653e-05	239	60.3987	0.0085625	0.00216386	52.3333	0.57735	0.000285307	3.14755e-06	57	6.08276	0.000396421	4.23041e-05
161	4	133	Q T A R Kme2 S Tph G G K A P R	H3 5-17	H3K9me2	H3T11ph				125.667	2.3094	0.00200621	3.68685e-05	75.3333	1.52753	0.00319063	6.4696e-05	105	2.64575	0.00310337	7.81975e-05	59	1	0.00219687	3.7235e-05	218.667	18.7705	0.0291167	0.0024994	894	235.731	0.0382368	0.0100823	55.3333	0.57735	0.000798859	8.33533e-06	57	1	0.000396421	6.95475e-06
162	4	134	Q T A R Kme3 S Tph G G K A P R	H3 5-17	H3K9me3	H3T11ph				182.667	80.1519	0.00736654	0.00323235	121.667	14.4684	0.00980999	0.00116658	107.333	16.2583	0.00352113	0.000533363	74	16.0935	0.00538587	0.00117132	1373.33	567.1	0.22884	0.0944964	4796.67	1745.69	0.215044	0.0782626	94.3333	36.9639	0.00747504	0.00292905	135.667	3.21455	0.00485144	0.000114952
163	4	135	Q T A R Kac S Tph G G K A P R	H3 5-17	H3K9ac	H3T11ph				132.667	3.05505	0.00266449	6.1358e-05	127.667	9.50438	0.0106672	0.000794138	117.333	5.50757	0.00531153	0.000249321	149	10.1489	0.0213309	0.00145292	66	3.60555	0.00270987	0.000148039	170.667	11.5902	0.00546671	0.000371252	51.6667	0.57735	0.000171184	1.9129e-06	63.3333	2.08167	0.000755087	2.48185e-05
164	4	136	Q T A R K Sph Tph G G K A P R	H3 5-17	H3S10ph	H3T11ph				135.667	4.50925	0.00294662	9.79388e-05	101.667	5.50757	0.00695271	0.000376648	107	3	0.00346145	9.70499e-05	124	11.1355	0.0160159	0.00143827	53	1	0.000461255	8.70292e-06	73.6667	9.86577	0.0010722	0.000143594	52.3333	0.57735	0.000285307	3.14755e-06	55.3333	0.57735	0.000302035	3.15145e-06
165	4	137	Q T A R K S Tph G G Kme A P R	H3 5-17	H3T11ph	H3K14me1				136.333	4.93288	0.00300931	0.000108884	92.3333	2.08167	0.00561932	0.000126688	113.667	3.21455	0.00465505	0.000131647	72	9.64365	0.00496067	0.00066443	55	0	0.000807196	0	74.6667	1.52753	0.0011175	2.28618e-05	57.6667	1.52753	0.00119829	3.17413e-05	68.6667	1.52753	0.00105712	2.35162e-05
166	4	138	Q T A R K S Tph G G Kme2 A P R	H3 5-17	H3T11ph	H3K14me2				127.333	4.72582	0.00216294	8.02748e-05	88.3333	14.4684	0.00504786	0.000826803	101	10.1489	0.0023872	0.000239876	58.6667	5.85947	0.002126	0.000212339	64.6667	15.0444	0.00247924	0.000576784	89	8.18535	0.00176686	0.000162499	86	34.6987	0.0060485	0.00244041	137.667	51.8106	0.0049647	0.00186845
167	4	139	Q T A R K S Tph G G Kme3 A P R	H3 5-17	H3T11ph	H3K14me3				131.667	3.78594	0.00257045	7.39107e-05	111	7	0.00828611	0.000522547	111	9.16515	0.00417761	0.000344941	89	14.5258	0.00857487	0.00139952	155	20.0749	0.0181042	0.00234478	1459.67	171.512	0.0638638	0.00750405	84.6667	23.7557	0.00582026	0.00163304	199.667	46.6083	0.00847586	0.00197852
168	4	140	Q T A R K S Tph G G Kac A P R	H3 5-17	H3T11ph	H3K14ac				159	7	0.0051409	0.000226329	158	14.7986	0.0150007	0.001405	121	9	0.00596801	0.000443902	205.333	32.7159	0.0333073	0.00530689	59.3333	1.1547	0.00155673	3.0296e-05	137	27.6225	0.00394147	0.000794693	54.6667	1.52753	0.000684736	1.91333e-05	65.3333	5.03322	0.000868351	6.6897e-05
169	4	141	Q T A R K Sph T G G Kme A P R	H3 5-17	H3S10ph	H3K14me1				149.667	10.4083	0.00426319	0.000296477	107	1	0.00771465	7.20996e-05	111.333	19.6554	0.00423729	0.000748073	96.6667	22.1209	0.0102048	0.00233523	52.6667	0.57735	0.000403598	4.42438e-06	67	3.60555	0.000770172	4.14462e-05	53	0	0.000399429	0	57	1	0.000396421	6.95475e-06
170	4	142	Q T A R K Sph T G G Kme2 A P R	H3 5-17	H3S10ph	H3K14me2				176.667	3.78594	0.00680229	0.000145772	157.667	9.07377	0.0149531	0.000860556	121	9.53939	0.00596801	0.000470506	107.333	23.4592	0.0124725	0.00272605	67.3333	3.51188	0.0029405	0.000153367	174.667	19.1398	0.00564793	0.000618895	95.6667	18.5831	0.00770328	0.00149635	204.333	14.8436	0.00874014	0.00063492
171	4	143	Q T A R K Sph T G G Kme3 A P R	H3 5-17	H3S10ph	H3K14me3				162.667	1.52753	0.00548572	5.15138e-05	218	16.3707	0.0235726	0.00177018	151	33.6006	0.0113392	0.00252321	114.333	59.8025	0.0139607	0.00730221	489.333	82.8633	0.075934	0.0128586	2966.67	864.122	0.132137	0.0384886	303.667	177.088	0.0433096	0.0252567	960.667	38.8501	0.0515725	0.00208563
172	4	144	Q T A R K Sph T G G Kac A P R	H3 5-17	H3S10ph	H3K14ac				154.333	4.93288	0.00470205	0.000150289	168.667	18.1751	0.0165246	0.00178065	156	22	0.0122344	0.00172537	202	19.975	0.0325987	0.00322356	62.6667	2.08167	0.0021333	7.08642e-05	146	14.1774	0.0043492	0.000422333	57.6667	1.52753	0.00119829	3.17413e-05	74	8.18535	0.00135916	0.00015034
173	4	145	Q T A R Kme S T G G Kme A P R	H3 5-17	H3K9me1	H3K14me1				140.333	2.51661	0.00338547	6.0712e-05	99	1	0.00657174	6.63812e-05	109.333	1.52753	0.00387921	5.41974e-05	117	30.8058	0.0145277	0.0038251	66.6667	6.4291	0.00282518	0.000272451	184.667	33.0202	0.00610097	0.00109091	54	1	0.000570613	1.05669e-05	62	1.73205	0.000679579	1.89849e-05
174	4	146	Q T A R Kme S T G G Kme2 A P R	H3 5-17	H3K9me1	H3K14me2				152.333	1.1547	0.00451397	3.42163e-05	99.6667	4.16333	0.00666698	0.000278497	118.667	6.50641	0.00555025	0.000304316	76.6667	3.05505	0.0059528	0.00023721	70.6667	4.50925	0.00351707	0.000224424	266	52.7162	0.00978571	0.00193934	63	4.3589	0.00211127	0.000146076	86.3333	17.0978	0.00205761	0.000407497
175	4	147	Q T A R Kme S T G G Kme3 A P R	H3 5-17	H3K9me1	H3K14me3				169.333	23.6291	0.00611266	0.000852972	130.333	20.502	0.0110481	0.00173792	188.333	31.3422	0.0180234	0.00299943	92.6667	35.7258	0.0093544	0.00360641	142.667	38.2143	0.0159709	0.00427793	524	132.525	0.0214742	0.00543107	248.333	109.436	0.0338374	0.0149116	462	206.201	0.0233322	0.0104137
176	4	148	Q T A R Kme S T G G Kac A P R	H3 5-17	H3K9me1	H3K14ac				174.667	3.05505	0.00661421	0.000115688	205.333	22.5462	0.0217629	0.00238964	218	33.0454	0.0233349	0.00353721	248	16.7033	0.0423783	0.00285426	142.667	2.08167	0.0159709	0.000233034	1260.33	78.2326	0.0548332	0.00340366	64	4.58258	0.00228245	0.00016343	95	14.5258	0.00254842	0.000389663
177	4	149	Q T A R Kme2 S T G G Kme A P R	H3 5-17	H3K9me2	H3K14me1				167	2	0.00589323	7.05776e-05	158	13.1149	0.0150007	0.00124514	133	7.81025	0.0081165	0.000476631	217.667	22.3681	0.0359294	0.00369222	565.667	136.552	0.0891375	0.0215177	4841.33	1749.69	0.217068	0.0784496	72	3	0.00365193	0.000152164	130.333	24.5425	0.0045494	0.000856677
178	4	150	Q T A R Kme2 S T G G Kme2 A P R	H3 5-17	H3K9me2	H3K14me2				163.333	8.73689	0.00554842	0.000296791	130	7	0.0110005	0.000592336	140	6.08276	0.00936978	0.000407101	95.6667	10.2632	0.0099922	0.00107197	475	14.7986	0.0734548	0.00228849	3920	468.132	0.175327	0.0209379	79.6667	8.96289	0.00496434	0.000558512	168.667	19.218	0.00672028	0.000765715
179	4	151	Q T A R Kme2 S T G G Kme3 A P R	H3 5-17	H3K9me2	H3K14me3				136.333	20.6478	0.00300931	0.000455763	67	7	0.0020001	0.000208965	95.6667	1.1547	0.00143232	1.72882e-05	53.6667	1.52753	0.001063	3.02564e-05	87.6667	38.0044	0.00645756	0.00279942	152.333	50.0533	0.00463613	0.00152333	74.3333	27.4287	0.00405136	0.00149493	72.3333	16.563	0.00126477	0.00028961
180	4	152	Q T A R Kme2 S T G G Kac A P R	H3 5-17	H3K9me2	H3K14ac				129.667	0.57735	0.00238237	1.06077e-05	125	1.73205	0.0102862	0.00014253	152	13.7477	0.0115183	0.00104178	90.3333	33.6502	0.00885834	0.00329983	265	103.812	0.037131	0.0145459	2049.67	29.2632	0.0905933	0.0012934	64	9.53939	0.00228245	0.000340207	89.6667	21.5484	0.00224639	0.000539844
181	4	153	Q T A R Kme3 S T G G Kme A P R	H3 5-17	H3K9me3	H3K14me1				134.667	7.37111	0.00285258	0.000156139	89.6667	2.51661	0.00523834	0.000147021	110.333	6.50641	0.00405825	0.000239317	103	6.55744	0.0115513	0.000735405	617.333	269.344	0.0980743	0.0427901	3914	965.096	0.175055	0.0431644	65.3333	2.51661	0.0025107	9.6711e-05	135.333	10.7858	0.00483256	0.000385145
182	4	154	Q T A R Kme3 S T G G Kme2 A P R	H3 5-17	H3K9me3	H3K14me2				237.333	11.6762	0.0125074	0.000615334	211	16.5227	0.0225725	0.00176758	187.667	15.308	0.017904	0.00146043	220.667	97.079	0.0365672	0.0160872	5831.67	486.757	1	0.0834679	19221.7	984.512	0.868557	0.0444865	529.667	80.4073	0.0819971	0.0124478	2108	304.685	0.116548	0.0168455
183	4	155	Q T A R Kme3 S T G G Kme3 A P R	H3 5-17	H3K9me3	H3K14me3				181	15.7162	0.00720981	0.000626028	96	3.60555	0.00614315	0.000230723	118.333	4.72582	0.00549057	0.000219274	77.3333	4.50925	0.00609454	0.000355368	1557	759.836	0.260609	0.12718	5370	1209.27	0.241018	0.0542751	269	108.573	0.0373752	0.0150852	657	168.036	0.0343754	0.00879191
184	4	156	Q T A R Kme3 S T G G Kac A P R	H3 5-17	H3K9me3	H3K14ac				166.667	1.52753	0.00586189	5.37251e-05	225.333	23.6291	0.0246202	0.00258174	243.667	18.0093	0.0279303	0.00206431	134.667	94.3204	0.0182836	0.0128058	5480	654.489	0.939172	0.112167	17297.7	1126.35	0.781392	0.0508809	570.333	269.277	0.0889586	0.042001	1190.33	949.456	0.0645789	0.0515106
185	4	157	Q T A R Kac S T G G Kme A P R	H3 5-17	H3K9ac	H3K14me1				183.667	4.50925	0.00746058	0.000183167	220.667	15.8219	0.0239535	0.00171748	216.333	58.5007	0.0230365	0.00622952	282.667	22.5019	0.0497484	0.00396025	101.333	6.65833	0.00882149	0.000579636	474.333	48.4183	0.0192241	0.00196233	62.6667	1.1547	0.00205421	3.7851e-05	111	15.3948	0.00345452	0.000479115
186	4	158	Q T A R Kac S T G G Kme2 A P R	H3 5-17	H3K9ac	H3K14me2				183.667	8.0829	0.00746058	0.000328329	194	16.8226	0.0201438	0.00174676	170	17.4356	0.014741	0.00151187	277	85.8545	0.0485437	0.0150458	2396.5	376.888	0.405818	0.0638213	468	18.3576	0.0189372	0.000742821	78	6.55744	0.00467903	0.000393365	241.333	17.2143	0.0108355	0.000772898
187	4	159	Q T A R Kac S T G G Kme3 A P R	H3 5-17	H3K9ac	H3K14me3				184.667	10.9697	0.00755462	0.000448763	135	6	0.0117148	0.00052066	130	5.2915	0.00757937	0.00030851	93.6667	8.62168	0.009567	0.000880608	425.333	538.525	0.0648639	0.0821258	967.667	195.595	0.0415742	0.0084034	124.667	14.4684	0.0126676	0.00147016	333.667	54.6016	0.0160645	0.00262881
188	4	160	Q T A R Kac S T G G Kac A P R	H3 5-17	H3K9ac	H3K14ac				442.667	68.391	0.0318172	0.00491569	741.667	202.981	0.0983856	0.0269264	569.333	221.554	0.0862378	0.0335592	274.333	130.829	0.0479768	0.0228801	242	101.843	0.0331527	0.0139519	713	200.92	0.0300367	0.00846421	187.333	51.0816	0.0233951	0.00637934	299.333	95.0281	0.0141201	0.00448266
189	4	161	T G G K A P R K Q L A T K	H3 11-23						174	24.4336	0.00655152	0.000919983	184	18.1934	0.0187152	0.0018505	130.667	6.65833	0.00769873	0.000392301	118.667	13.8684	0.014882	0.00173924	64	8.66025	0.00236393	0.000319879	109.667	20.8167	0.00270315	0.000513106	61.3333	12.7017	0.00182596	0.000378144	68	6.245	0.00101937	9.36169e-05
190	4	162	T G G Kme A P R K Q L A T K	H3 11-23	H3K14me1					173	6.55744	0.00645748	0.000244766	180	19.6977	0.0181437	0.0019855	119.333	3.51188	0.00566961	0.000166852	169	21.6333	0.0255829	0.00327481	70.3333	2.51661	0.00345941	0.000123782	138.333	11.0151	0.00400187	0.000318659	57	0	0.00108417	0	90.6667	9.81495	0.00230302	0.000249309
191	4	163	T G G Kme2 A P R K Q L A T K	H3 11-23	H3K14me2					169.667	2.08167	0.00614401	7.53818e-05	156.667	14.5717	0.0148102	0.00137751	132.667	9.71253	0.00805682	0.00058984	92.3333	19.6299	0.00928354	0.00197366	82	7.54983	0.0054774	0.00050431	186.667	27.3922	0.00619158	0.000908577	70	2.64575	0.00330956	0.00012509	117.333	8.14453	0.00381319	0.000264687
192	4	164	T G G Kme3 A P R K Q L A T K	H3 11-23	H3K14me3					164.667	11.5902	0.0056738	0.000399356	171.667	53.5008	0.0169532	0.00528355	152	38.223	0.0115183	0.00289647	98.6667	32.6241	0.01063	0.00351481	244.333	58.9435	0.0335563	0.00809518	1418.33	494.514	0.0619913	0.0216138	180	75.1066	0.0221398	0.00923803	287.333	188.261	0.0134406	0.00880628
193	4	165	T G G Kac A P R K Q L A T K	H3 11-23	H3K14ac					177.667	4.93288	0.00689634	0.000191476	277	21	0.0320015	0.00242611	250	31.225	0.0290642	0.00363012	249.333	51.5978	0.0426618	0.00882855	73	6	0.00392066	0.000322246	183.667	11.5902	0.00605566	0.000382141	69	10.4403	0.00313837	0.000474864	125.667	5.03322	0.00428512	0.000171628
194	4	166	T G G K A P Rme K Q L A T K	H3 11-23	H3R17me1					211.667	16.563	0.0100937	0.000789839	245	31.1929	0.0274299	0.00349232	136.667	23.0723	0.00877298	0.00148107	212.333	29.5691	0.0347955	0.00484556	65.6667	3.51188	0.00265221	0.000141842	122	2.64575	0.0032619	7.07392e-05	56.6667	1.1547	0.0010271	2.09294e-05	81	3.4641	0.00175558	7.50803e-05
195	4	167	T G G K A P Rme2a K Q L A T K	H3 11-23	H3R17me2a					154.333	5.68624	0.00470205	0.000173242	106.667	10.0167	0.00766703	0.000719981	106	3	0.00328241	9.28983e-05	92	33.2866	0.00921267	0.00333325	59.3333	1.1547	0.00155673	3.0296e-05	75.6667	5.03322	0.00116281	7.73481e-05	55	0	0.000741797	0	67.6667	0.57735	0.00100049	8.53646e-06
196	4	168	T G G K A P Rme2s K Q L A T K	H3 11-23	H3R17me2s					139.667	3.51188	0.00332278	8.35505e-05	91	12.2882	0.00542883	0.000733083	105.333	0.57735	0.00316305	1.73372e-05	68	5.56776	0.00411027	0.000336544	56.6667	2.08167	0.00109548	4.02428e-05	78.3333	10.116	0.00128362	0.000165767	57	0	0.00108417	0	67.6667	3.51188	0.00100049	5.19252e-05
197	4	169	T G G K A P Rcit K Q L A T K	H3 11-23	H3R17cit					143	2.64575	0.00363625	6.7277e-05	187.667	4.50925	0.019239	0.000462274	132	6.55744	0.00793746	0.000394313	127.667	32.3316	0.0167954	0.00425344	59	2.64575	0.00149908	6.72235e-05	77	2.64575	0.00122321	4.20301e-05	59.3333	6.1101	0.00148359	0.000152779	55.3333	7.57188	0.000302035	4.13308e-05
198	4	170	T G G K A P R Kme Q L A T K	H3 11-23	H3K18me1					150.333	5.03322	0.00432588	0.000144832	184	4.3589	0.0187152	0.000443356	142.333	24.4199	0.00978754	0.00167923	167	23.516	0.0251577	0.00354256	60.3333	2.08167	0.0017297	5.96796e-05	114.667	3.21455	0.00292967	8.21301e-05	57	1	0.00108417	1.90204e-05	88.3333	8.3865	0.00217088	0.000206106
199	4	171	T G G K A P R Kme2 Q L A T K	H3 11-23	H3K18me2					163.667	4.16333	0.00557976	0.000141937	152.333	13.6504	0.0141912	0.00127165	113.333	0.57735	0.00459537	2.341e-05	154.667	50.6195	0.0225356	0.00737548	63.6667	1.1547	0.00230627	4.18281e-05	137.667	26.4071	0.00397167	0.000761841	59.6667	0.57735	0.00154066	1.49078e-05	124.333	5.68624	0.00420961	0.000192522
200	4	172	T G G K A P R Kme3 Q L A T K	H3 11-23	H3K18me3					218	15.7162	0.0106893	0.000770623	232.667	4.50925	0.0256679	0.000497462	140	7.81025	0.00936978	0.000522716	132.333	13.3167	0.0177875	0.00178995	219	16.4621	0.0291744	0.00219302	1590.67	217.891	0.0697987	0.00956108	1588.67	826.035	0.263281	0.136894	4580.67	631.742	0.256579	0.035386
201	4	173	T G G K A P R Kac Q L A T K	H3 11-23	H3K18ac					180.333	19.2959	0.00714711	0.000764752	214	128.421	0.0230011	0.0138029	158.667	23.2881	0.0127119	0.00186576	213.667	95.9705	0.035079	0.0157561	60.3333	3.05505	0.0017297	8.75857e-05	90.6667	4.04145	0.00184237	8.21234e-05	77.6667	9.71253	0.00462197	0.000577996	95.6667	75.6329	0.00258617	0.0020446
202	4	174	T G G K A P R K Q L A T K	H3 11-23						148	4.3589	0.00410645	0.000120943	173.667	17.8979	0.0172389	0.00177662	131	7	0.00775841	0.000414572	143.333	7.50555	0.0201261	0.00105389	55.6667	0.57735	0.000922509	9.56786e-06	79	8.88819	0.00131382	0.000147817	54.3333	0.57735	0.000627675	6.66972e-06	65	5	0.000849473	6.53441e-05
203	4	175	T G G K A P R K Q L A T K	H3 11-23						144.333	6.80686	0.00376164	0.000177401	124.667	9.45163	0.0102386	0.00077624	104.333	4.50925	0.00298401	0.000128968	131.333	21.5484	0.0175749	0.00288359	55.3333	0.57735	0.000864852	9.02391e-06	75	5.56776	0.00113261	8.40811e-05	53.3333	0.57735	0.000456491	4.94166e-06	62	1	0.000679579	1.09609e-05
204	4	176	T G G Kme A P Rme K Q L A T K	H3 11-23	H3K14me1	H3R17me1				177.667	8.14453	0.00689634	0.000316139	156.667	10.6927	0.0148102	0.00101081	125.333	6.1101	0.00674385	0.000328768	105.667	4.6188	0.0121182	0.0005297	75	14	0.00426661	0.000796433	235.333	60.9289	0.00839638	0.00217386	117	69.6348	0.0113552	0.00675827	153.667	46.7582	0.0058708	0.00178639
205	4	177	T G G Kme A P Rme2a K Q L A T K	H3 11-23	H3K14me1	H3R17me2a				172.667	9.0185	0.00642613	0.000335641	167.667	62.8835	0.0163817	0.00614398	123	2.64575	0.00632609	0.000136075	106	10.4403	0.0121891	0.00120054	73.3333	12.7017	0.00397832	0.000689065	136.667	19.0351	0.00392637	0.000546868	103	51.2152	0.00895863	0.00445455	108	44.9778	0.00328463	0.00136792
206	4	178	T G G Kme A P Rme2s K Q L A T K	H3 11-23	H3K14me1	H3R17me2s				188.667	15.9478	0.00793079	0.000670383	271	58.9237	0.0311443	0.00677173	226.667	23.5443	0.0248866	0.00258502	271.667	33.546	0.0474098	0.00585427	91.3333	9.50438	0.00709179	0.00073799	278.333	47.1628	0.0103445	0.00175284	129.667	50.0533	0.0135235	0.00522029	139.667	72.1411	0.00507796	0.00262289
207	4	179	T G G Kme A P Rcit K Q L A T K	H3 11-23	H3K14me1	H3R17cit				141.667	11.0151	0.00351086	0.000272983	146.667	6.50641	0.0133816	0.000593632	155	29.5127	0.0120554	0.0022954	174.667	13.6137	0.0267876	0.00208786	66	5.56776	0.00270987	0.000228605	109	9.64365	0.00267295	0.000236486	63.6667	3.78594	0.00222539	0.000132333	76.6667	12.5033	0.00151017	0.00024629
208	4	180	T G G Kme2 A P Rme K Q L A T K	H3 11-23	H3K14me2	H3R17me1				148.667	5.50757	0.00416915	0.000154452	124	1.73205	0.0101433	0.000141684	114.667	4.04145	0.00483409	0.000170379	88.3333	18.8768	0.00843314	0.00180216	67	2	0.00288284	8.6055e-05	133.333	4.93288	0.00377535	0.000139675	63	2.64575	0.00211127	8.8665e-05	116.333	15.5027	0.00375656	0.000500603
209	4	181	T G G Kme2 A P Rme2a K Q L A T K	H3 11-23	H3K14me2	H3R17me2a				164	24.2693	0.00561111	0.000830353	113.667	5.1316	0.00866708	0.000391284	126	5.19615	0.00686321	0.000283034	90.6667	6.02771	0.0089292	0.000593633	68	5.2915	0.00305581	0.000237792	133.667	26.6333	0.00379045	0.000755254	76	7.81025	0.00433666	0.000445663	112	17.6918	0.00351116	0.000554631
210	4	182	T G G Kme2 A P Rme2s K Q L A T K	H3 11-23	H3K14me2	H3R17me2s				156.333	4.93288	0.00489013	0.000154301	177	15.5885	0.0177151	0.00156018	159.667	37.8197	0.0128909	0.00305343	94	49.5681	0.00963787	0.00508225	92.3333	2.51661	0.00726476	0.000198006	197.667	61.6955	0.00668992	0.00208805	122.333	54.9758	0.0122682	0.00551324	56	1.73205	0.000339789	1.05095e-05
211	4	183	T G G Kme2 A P Rcit K Q L A T K	H3 11-23	H3K14me2	H3R17cit				152.667	21.1266	0.00454531	0.000628998	143.333	37.8197	0.0129054	0.0034052	146.667	25.3246	0.0105634	0.00182395	135.667	14.3643	0.0184962	0.00195837	73.3333	10.6927	0.00397832	0.000580076	157.667	43.6616	0.00487775	0.00135076	60	1.73205	0.00159772	4.61221e-05	59	4.58258	0.000509684	3.95876e-05
212	5	184	T G G Kme3 A P Rme K Q L A T K	H3 11-23	H3K14me3	H3R17me1				291.667	36.5011	0.017617	0.00220471	156	8.544	0.014715	0.000805929	121.667	3.05505	0.00608737	0.000152854	85	3.60555	0.00772447	0.000327659	117	7	0.0115314	0.000689911	644	113.459	0.0269107	0.0047411	80	4	0.0050214	0.00025107	195.333	13.0128	0.00823045	0.0005483
213	5	185	T G G Kme3 A P Rme2a K Q L A T K	H3 11-23	H3K14me3	H3R17me2a				308.333	40.8085	0.0191844	0.00253908	242.333	27.5379	0.0270489	0.00307374	176	12.1244	0.0158152	0.00108949	188.667	11.6762	0.029764	0.00184203	366.667	22.0076	0.0547163	0.00328411	2994.33	104.175	0.133391	0.00464074	295.333	51.5396	0.041883	0.00730915	1077.67	172.32	0.0581984	0.009306
214	5	186	T G G Kme3 A P Rme2s K Q L A T K	H3 11-23	H3K14me3	H3R17me2s				183	10	0.00739789	0.000404256	133	7.2111	0.0114291	0.000619673	214.333	4.16333	0.0226784	0.000440519	209.333	14.6401	0.0341577	0.00238889	117.333	2.88675	0.011589	0.000285125	513.333	33.126	0.020991	0.00135457	139	7.54983	0.0151213	0.000821316	418	74.3438	0.0208404	0.00370659
215	5	187	T G G Kme3 A P Rcit K Q L A T K	H3 11-23	H3K14me3	H3R17cit				133.333	1.52753	0.00272719	3.12439e-05	74.6667	0.57735	0.00309539	2.39347e-05	121.333	3.78594	0.00602769	0.000188081	82	1.73205	0.00708667	0.000149689	80.3333	2.51661	0.00518911	0.00016256	243.667	30.2379	0.00877392	0.0010888	65.6667	1.52753	0.00256776	5.97307e-05	107.333	2.51661	0.00324688	7.61285e-05
216	5	188	T G G Kac A P Rme K Q L A T K	H3 11-23	H3K14ac	H3R17me1				224	22.7156	0.0112536	0.00114121	159.333	4.93288	0.0151912	0.000470312	189.333	60.6658	0.0182024	0.00583238	208.333	84.0079	0.0339451	0.013688	73.6667	5.03322	0.00403598	0.000275755	175.667	14.5717	0.00569323	0.000472257	92.6667	19.1398	0.00718973	0.001485	141.333	20.9841	0.00517235	0.000767952
217	5	189	T G G Kac A P Rme2a K Q L A T K	H3 11-23	H3K14ac	H3R17me2a				208.667	22.2785	0.0098116	0.00104755	142	9.64365	0.0127149	0.000863507	150.333	8.3865	0.0112199	0.000625911	152.667	6.80686	0.0221104	0.000985824	64.6667	0.57735	0.00247924	2.21349e-05	126	9.84886	0.00344312	0.000269133	76.6667	3.78594	0.00445078	0.000219788	127	18.5203	0.00436063	0.000635905
218	5	190	T G G Kac A P Rme2s K Q L A T K	H3 11-23	H3K14ac	H3R17me2s				170.333	3.05505	0.0062067	0.000111322	131.667	7.76745	0.0112386	0.000663004	181	5.56776	0.0167104	0.000514032	165.667	1.52753	0.0248742	0.000229352	63	1	0.00219096	3.47771e-05	130	12.1655	0.00362434	0.000339169	87.3333	1.52753	0.00627675	0.000109785	174	16.8226	0.00702231	0.000678929
219	5	191	T G G Kac A P Rcit K Q L A T K	H3 11-23	H3K14ac	H3R17cit				175.667	7.02377	0.00670825	0.000268219	144.333	4.50925	0.0130482	0.000407652	188.333	16.0728	0.0180234	0.00153815	211	46.1303	0.0345121	0.00754527	57.6667	0.57735	0.00126845	1.26995e-05	87.6667	2.88675	0.00170646	5.61915e-05	68	3	0.00296719	0.000130905	141.333	23.3524	0.00517235	0.000854622
220	5	192	T G G Kme A P R Kme Q L A T K	H3 11-23	H3K14me1	H3K18me1				164	4.3589	0.00561111	0.000149136	115	11.1355	0.00885756	0.000857684	153.667	29.1433	0.0118167	0.00224106	148.667	38.527	0.02126	0.00550954	62.6667	1.52753	0.0021333	5.20001e-05	118.667	20.1329	0.00311089	0.000527791	86.3333	7.23418	0.00610556	0.000511607	159.333	55.7345	0.00619172	0.00216585
221	5	193	T G G Kme A P R Kme2 Q L A T K	H3 11-23	H3K14me1	H3K18me2				200	7.81025	0.00899658	0.000351328	179.333	8.02081	0.0180485	0.000807231	138.667	6.65833	0.00913106	0.000438444	162	53.8424	0.0240947	0.00800811	66	1	0.00270987	4.10586e-05	132	14.7986	0.00371495	0.000416486	85	2.64575	0.00587732	0.00018294	170	5	0.00679579	0.000199876
222	5	194	T G G Kme A P R Kme3 Q L A T K	H3 11-23	H3K14me1	H3K18me3				179.333	13.0512	0.00705307	0.000513295	133.667	8.5049	0.0115244	0.000733268	150.667	6.4291	0.0112795	0.00048131	138.667	6.4291	0.019134	0.000887124	130.667	21.7332	0.0138953	0.00231115	1182.67	93.0448	0.0513146	0.00403711	2814.67	1391.93	0.473153	0.233987	6921	1402.13	0.389115	0.0788312
223	5	195	T G G Kme A P R Kac Q L A T K	H3 11-23	H3K14me1	H3K18ac				180.333	6.65833	0.00714711	0.000263888	150.667	5.50757	0.013953	0.000510049	166	19.1572	0.0140248	0.00161854	219.333	53.1633	0.0362838	0.00879466	57.6667	1.52753	0.00126845	3.35998e-05	85	1	0.00158565	1.86547e-05	70	6.245	0.00330956	0.00029526	173.667	25.7358	0.00700344	0.00103785
224	5	196	T G G Kme2 A P R Kme Q L A T K	H3 11-23	H3K14me2	H3K18me1				184.333	31.0859	0.00752328	0.00126872	143.333	9.29157	0.0129054	0.00083659	160.333	25.5408	0.0130103	0.00207251	239.333	71.0094	0.0405358	0.0120268	76.3333	9.0185	0.00449723	0.000531331	174.667	23.0072	0.00564793	0.00074395	107	13	0.00964337	0.00117162	291	19.2873	0.0136482	0.000904595
225	5	197	T G G Kme2 A P R Kme2 Q L A T K	H3 11-23	H3K14me2	H3K18me2				196.667	9.29157	0.00868311	0.000410236	148.667	19.0351	0.0136673	0.00174994	118.667	3.51188	0.00555025	0.000164257	101	4.58258	0.0111261	0.000504813	81.3333	4.93288	0.00536208	0.000325212	186	23.516	0.00616137	0.000778982	107.333	20.2073	0.00970043	0.00182626	290	70.2353	0.0135916	0.00329175
226	5	198	T G G Kme2 A P R Kme3 Q L A T K	H3 11-23	H3K14me2	H3K18me3				173	6.55744	0.00645748	0.000244766	120	1	0.00957188	7.97657e-05	135.667	15.5671	0.00859394	0.00098611	137	16.0935	0.0187797	0.00220606	218.667	14.8436	0.0291167	0.00197651	1301	114.092	0.0566756	0.0049702	2386.33	707.803	0.399829	0.118592	9589.33	1876.51	0.540227	0.105715
227	5	199	T G G Kme2 A P R Kac Q L A T K	H3 11-23	H3K14me2	H3K18ac				196.667	7.63763	0.00868311	0.000337212	168.667	15.2753	0.0165246	0.00149655	184.333	31.8172	0.0173072	0.00298735	162.667	11.2398	0.0242364	0.00167467	79	2	0.00495849	0.000125531	228	24.2693	0.00806415	0.000858384	115.333	10.2144	0.0110699	0.000980393	277.667	35.5293	0.0128931	0.00164976
228	5	200	T G G Kme3 A P R Kme Q L A T K	H3 11-23	H3K14me3	H3K18me1				170.667	7.50555	0.00623805	0.000274336	142	7	0.0127149	0.00062679	193.333	8.3865	0.0189186	0.000820659	159.333	35.9212	0.0235277	0.00530426	167.667	23.4379	0.0202952	0.00283703	1420.33	177.009	0.0620819	0.00773697	198	21.7025	0.0252211	0.00276445	925.333	170.324	0.0495715	0.00912452
229	5	201	T G G Kme3 A P R Kme2 Q L A T K	H3 11-23	H3K14me3	H3K18me2				268	16.5227	0.0153914	0.000948907	118.333	8.62168	0.00933378	0.000680052	147.667	35.8515	0.0107424	0.00260812	140	58.0259	0.0194175	0.00804797	240	19.0526	0.0328067	0.00260438	1760	110.014	0.0774702	0.00484249	212	29.2062	0.0276177	0.00380475	771.333	377.961	0.0408502	0.020017
230	5	202	T G G Kme3 A P R Kme3 Q L A T K	H3 11-23	H3K14me3	H3K18me3				173.667	1.52753	0.00652017	5.73497e-05	114.333	5.50757	0.00876232	0.000422091	136	23.388	0.00865362	0.00148817	118.667	15.5027	0.014882	0.00194419	342	32.6037	0.0504497	0.00480949	4031.33	298.634	0.180371	0.0133616	2434.67	286.95	0.408103	0.048099	8003.67	1231.18	0.450429	0.0692883
231	5	203	T G G Kme3 A P R Kac Q L A T K	H3 11-23	H3K14me3	H3K18ac				173	11.1355	0.00645748	0.00041565	124.333	7.0946	0.010191	0.000581508	169.333	11.3725	0.0146216	0.000981993	199	24.98	0.0319609	0.00401197	192.667	18.3394	0.0246195	0.00234346	1564.67	400.327	0.0686208	0.0175569	202	46.0326	0.0259058	0.00590353	1109	323.847	0.0599728	0.0175131
232	5	204	T G G Kac A P R Kme Q L A T K	H3 11-23	H3K14ac	H3K18me1				185	2	0.00758597	8.20105e-05	136.667	8.32666	0.011953	0.000728255	192.333	21.9621	0.0187396	0.00213983	239.333	67.3523	0.0405358	0.0114074	63	3	0.00219096	0.000104331	110.667	6.50641	0.00274846	0.00016159	93	4.58258	0.00724679	0.000357086	251	59.2537	0.0113829	0.00268718
233	5	205	T G G Kac A P R Kme2 Q L A T K	H3 11-23	H3K14ac	H3K18me2				181.667	15.1767	0.0072725	0.000607557	141	2.64575	0.012572	0.000235904	183	48.775	0.0170685	0.00454927	194.333	86.6968	0.0309687	0.0138159	70.3333	2.08167	0.00345941	0.000102389	138	4	0.00398677	0.000115559	135.333	14.5717	0.0144936	0.00156056	361.333	104.175	0.0176313	0.00508321
234	5	206	T G G Kac A P R Kme3 Q L A T K	H3 11-23	H3K14ac	H3K18me3				205.667	30.0056	0.00952948	0.0013903	119.333	3.05505	0.00947664	0.000242611	134.667	10.0167	0.0084149	0.000625909	143.333	12.5033	0.0201261	0.00175565	143	2	0.0160286	0.000224176	1276	414.544	0.055543	0.0180447	2964.67	443.605	0.49883	0.0746403	16483	1897.64	0.930626	0.107141
235	5	207	T G G Kac A P R Kac Q L A T K	H3 11-23	H3K14ac	H3K18ac				158.667	11.2398	0.00510956	0.000361957	144.333	7.57188	0.0130482	0.000684524	138.667	6.02771	0.00913106	0.000396919	109	6.08276	0.0128269	0.000715806	57	1	0.00115314	2.02305e-05	80.6667	3.78594	0.00138933	6.52056e-05	103	32.909	0.00895863	0.00286232	128.667	11.0151	0.00445502	0.000381393
236	5	208	T G G K A P Rme Kme Q L A T K	H3 11-23	H3R17me1	H3K18me1				200	8	0.00899658	0.000359863	179	28.2135	0.0180009	0.00283724	151.333	13.8684	0.0113989	0.00104461	146.333	43.501	0.0207639	0.00617256	59.6667	1.52753	0.00161439	4.133e-05	96.3333	17.0392	0.0020991	0.000371282	87	20.0749	0.00621969	0.00143516	192.667	40.2036	0.00807944	0.00168593
237	5	209	T G G K A P Rme Kme2 Q L A T K	H3 11-23	H3R17me1	H3K18me2				193.333	15.6312	0.00836964	0.000676693	138.667	14.5717	0.0122387	0.00128609	181	21.5174	0.0167104	0.00198655	211	54.0648	0.0345121	0.00884307	59.3333	0.57735	0.00155673	1.5148e-05	90	9.16515	0.00181217	0.000184542	129.333	97.7565	0.0134665	0.0101786	272	180.158	0.0125722	0.00832716
238	5	210	T G G K A P Rme Kme3 Q L A T K	H3 11-23	H3R17me1	H3K18me3				216.333	14.1539	0.0105326	0.000689109	184	19.6977	0.0187152	0.00200351	138	5	0.0090117	0.000326511	114.667	13.4288	0.0140316	0.00164327	147.667	32.8836	0.0168358	0.00374913	1260.67	520.842	0.0548483	0.0226605	1743	419.004	0.2897	0.0696417	8310	3411.7	0.467777	0.192047
239	5	211	T G G K A P Rme Kac Q L A T K	H3 11-23	H3R17me1	H3K18ac				180.333	6.50641	0.00714711	0.000257867	151.667	6.80686	0.0140959	0.00063263	139.667	20.7926	0.0093101	0.00138602	141.333	35.2326	0.0197009	0.00491119	57.3333	1.52753	0.00121079	3.2259e-05	76.6667	0.57735	0.00120811	9.09788e-06	138	37.3229	0.0149501	0.00404334	140.667	18.5831	0.00513459	0.000678319
240	5	212	T G G K A P Rme2a Kme Q L A T K	H3 11-23	H3R17me2a	H3K18me1				182	4	0.00730385	0.000160524	141.333	4.50925	0.0126196	0.000402631	140.667	10.0664	0.00948914	0.000679066	200.333	49.7024	0.0322443	0.00799978	60.3333	0.57735	0.0017297	1.65521e-05	112	11	0.00280886	0.00027587	79.6667	13.5769	0.00496434	0.000846031	195.333	31.7857	0.00823045	0.00133931
241	5	213	T G G K A P Rme2a Kme2 Q L A T K	H3 11-23	H3R17me2a	H3K18me2				204	77.0779	0.00937275	0.00354133	130.333	4.04145	0.0110481	0.000342587	150	23.516	0.0111602	0.00174962	116	6.245	0.0143151	0.000770669	60.6667	0.57735	0.00178736	1.70099e-05	91	3	0.00185747	6.12354e-05	69.3333	4.16333	0.00319544	0.00019188	124.667	27.7909	0.00422849	0.000942621
242	5	214	T G G K A P Rme2a Kme3 Q L A T K	H3 11-23	H3R17me2a	H3K18me3				245.667	13.5769	0.0132911	0.000734543	183	36.3731	0.0185723	0.00369143	170.333	42.336	0.0148007	0.00367867	154	63.6632	0.0223939	0.00925757	173.333	34.6747	0.0212754	0.00425606	1099	355.509	0.0475241	0.0153733	1835	606.476	0.305449	0.100952	5062.33	1738.55	0.283856	0.0974843
243	5	215	T G G K A P Rme2a Kac Q L A T K	H3 11-23	H3R17me2a	H3K18ac				175.667	6.80686	0.00670825	0.000259936	154	11	0.0144293	0.00103066	141.667	8.0829	0.00966818	0.000551626	137.333	24.5425	0.0188505	0.00336873	75	23.388	0.00426661	0.0013305	110.333	11.0151	0.00273335	0.000272885	227	246.903	0.0301854	0.032832	147	13	0.00549326	0.000485799
244	5	216	T G G K A P Rme2s Kme Q L A T K	H3 11-23	H3R17me2s	H3K18me1				184.667	6.50641	0.00755462	0.000266174	122	3.4641	0.00985761	0.0002799	192.333	6.02771	0.0187396	0.000587296	184	13	0.0287719	0.0020328	65	1	0.0025369	3.90292e-05	131.333	4.16333	0.00368474	0.000116808	124.667	11.5036	0.0126676	0.00116891	320	61.5061	0.0152905	0.00293894
245	5	217	T G G K A P Rme2s Kme2 Q L A T K	H3 11-23	H3R17me2s	H3K18me2				162.667	6.02771	0.00548572	0.000203277	127.667	11.2398	0.0106672	0.000939141	178.667	17.2143	0.0162927	0.00156978	137.333	9.07377	0.0188505	0.00124548	65.3333	1.52753	0.00259456	6.0662e-05	115.333	10.9697	0.00295988	0.000281522	112.667	17.6163	0.0106134	0.00165949	403	26.8887	0.0199909	0.00133382
246	5	218	T G G K A P Rme2s Kme3 Q L A T K	H3 11-23	H3R17me2s	H3K18me3				155	3.60555	0.00476474	0.000110836	110	3.4641	0.00814324	0.000256446	147.667	23.7978	0.0107424	0.00173123	144.667	34.4287	0.0204096	0.00485721	204.667	45.2143	0.0266951	0.0058974	1510.67	230.049	0.0661744	0.0100772	324.667	59.0113	0.0469044	0.00852533	1252	522.868	0.0680711	0.0284283
247	5	219	T G G K A P Rme2s Kac Q L A T K	H3 11-23	H3R17me2s	H3K18ac				174.333	22.2336	0.00658287	0.000839546	109.667	4.04145	0.00809562	0.000298341	131	2	0.00775841	0.000118449	111	7.93725	0.0132521	0.000947613	58.6667	0.57735	0.00144142	1.41853e-05	84.3333	2.51661	0.00155544	4.64164e-05	78	2.64575	0.00467903	0.000158712	123.333	7.50555	0.00415298	0.000252733
248	5	220	T G G K A P Rcit Kme Q L A T K	H3 11-23	H3R17cit	H3K18me1				160	2	0.00523495	6.54368e-05	117.667	0.57735	0.00923854	4.53303e-05	109	4.58258	0.00381953	0.00016058	114.333	25.3246	0.0139607	0.00309227	55	0	0.000807196	0	68.6667	4.72582	0.000845679	5.82018e-05	67	4.3589	0.00279601	0.000181903	117.667	15.8219	0.00383207	0.000515275
249	5	221	T G G K A P Rcit Kme2 Q L A T K	H3 11-23	H3R17cit	H3K18me2				162	2	0.00542303	6.6951e-05	134.667	2.51661	0.0116672	0.000218034	132.667	13.6504	0.00805682	0.000828985	150.667	21.9393	0.0216852	0.00315769	55.3333	1.52753	0.000864852	2.3875e-05	70.3333	5.50757	0.000921186	7.2135e-05	82.6667	6.50641	0.00547789	0.000431146	210.667	41.0406	0.0090988	0.00177257
250	5	222	T G G K A P Rcit Kme3 Q L A T K	H3 11-23	H3R17cit	H3K18me3				167.333	5.50757	0.00592458	0.000195	136.667	2.08167	0.011953	0.000182064	150.333	19.2959	0.0112199	0.00144012	198	39.2301	0.0317483	0.00629034	122.667	15.308	0.0125115	0.00156135	600	77.7882	0.0249173	0.00323045	2682	214.217	0.450442	0.0359778	12912	917.023	0.728395	0.0517313
251	5	223	T G G K A P Rcit Kac Q L A T K	H3 11-23	H3R17cit	H3K18ac				154.667	3.05505	0.00473339	9.34963e-05	139.667	4.04145	0.0123815	0.000358277	108	0	0.00364049	0	102.333	15.2753	0.0114095	0.0017031	55.3333	1.52753	0.000864852	2.3875e-05	64	2.64575	0.000634259	2.62202e-05	67	2.64575	0.00279601	0.000110411	103	14.5258	0.00300147	0.00042329
252	5	224	L A T K A A R K S A P A T	H3 20-32						158	14.7986	0.00504686	0.000472701	90.3333	1.52753	0.00533359	9.01903e-05	132.667	1.52753	0.00805682	9.27662e-05	98.6667	1.52753	0.01063	0.00016457	60	0	0.00167205	0	71.6667	1.52753	0.000981591	2.09219e-05	66	1	0.00262482	3.977e-05	94	2.64575	0.00249179	7.01346e-05
253	5	225	L A Tph K A A R K S A P A T	H3 20-32	H3T22ph					140.333	1.52753	0.00338547	3.68508e-05	97.6667	3.78594	0.00638126	0.000247362	113.333	1.52753	0.00459537	6.19371e-05	85	7	0.00772447	0.000636133	57	1	0.00115314	2.02305e-05	65	2	0.000679563	2.09096e-05	62	1	0.00194009	3.12917e-05	77.3333	0.57735	0.00154793	1.15564e-05
254	5	226	L A T Kme A A R K S A P A T	H3 20-32	H3K23me1					149	4	0.0042005	0.000112765	103	6.08276	0.0071432	0.000421848	147.333	1.52753	0.0106827	0.000110757	131.667	7.23418	0.0176458	0.000969516	64.3333	3.51188	0.00242159	0.000132192	109	13.2288	0.00267295	0.000324402	118.667	39.5264	0.0116405	0.00387731	149.667	28.0951	0.00564428	0.00105953
255	5	227	L A T Kme2 A A R K S A P A T	H3 20-32	H3K23me2					175.667	5.50757	0.00670825	0.00021032	149.667	4.16333	0.0138102	0.000384163	234.667	71.9884	0.0263189	0.00807383	300.667	110.952	0.0535752	0.0197703	78	8.544	0.00478552	0.000524198	184.333	8.96289	0.00608587	0.000295915	141.667	64.9333	0.0155777	0.0071401	197.667	41.2836	0.00836259	0.00174657
256	5	228	L A T Kme3 A A R K S A P A T	H3 20-32	H3K23me3					138.667	6.02771	0.00322874	0.00014035	86.3333	1.1547	0.00476213	6.36931e-05	139.667	5.03322	0.0093101	0.000335512	133.667	4.04145	0.018071	0.000546382	87	8.7178	0.00634225	0.000635523	299	72.3809	0.0112808	0.00273081	148.667	2.08167	0.016776	0.000234902	423.333	55.7345	0.0211424	0.00278354
257	5	229	L A T Kac A A R K S A P A T	H3 20-32	H3K23ac					159	2.64575	0.0051409	8.55444e-05	112	7.54983	0.00842897	0.000568191	165.333	3.51188	0.0139055	0.000295369	147.333	6.02771	0.0209765	0.000858194	65.6667	2.08167	0.00265221	8.40765e-05	109.667	0.57735	0.00270315	1.4231e-05	73.3333	2.08167	0.00388017	0.000110144	134.667	27.3008	0.0047948	0.000972044
258	5	230	L A T K A A Rme K S A P A T	H3 20-32	H3R26me1					147.667	3.21455	0.00407511	8.87109e-05	97.6667	0.57735	0.00638126	3.77224e-05	133.667	3.05505	0.00823586	0.000188237	103.333	2.51661	0.0116221	0.000283049	59.6667	1.1547	0.00161439	3.12425e-05	91.3333	2.3094	0.00187257	4.73488e-05	69.6667	3.78594	0.0032525	0.000176752	110.333	6.35085	0.00341677	0.000196671
259	5	231	L A T K A A Rme2a K S A P A T	H3 20-32	H3R26me2a					142.333	4.04145	0.00357356	0.000101469	96.6667	5.85947	0.00623839	0.000378141	132.667	8.5049	0.00805682	0.000516501	106	10.4403	0.0121891	0.00120054	67.3333	1.52753	0.0029405	6.67082e-05	123.667	16.2891	0.00333741	0.000439595	79.3333	0.57735	0.00490728	3.57128e-05	142.667	17.6163	0.00524786	0.000647998
260	5	232	L A T K A A Rme2s K S A P A T	H3 20-32	H3R26me2s					175.333	6.50641	0.00667691	0.000247772	143.667	1.1547	0.012953	0.000104108	147	3.4641	0.0106231	0.000250336	103	3.4641	0.0115513	0.000388493	69.3333	2.08167	0.00328644	9.86721e-05	153.667	8.0829	0.00469654	0.000247039	78.6667	2.3094	0.00479315	0.000140712	129.667	3.51188	0.00451165	0.000122193
261	5	233	L A T K A A Rcit K S A P A T	H3 20-32	H3R26cit					148	3	0.00410645	8.32389e-05	97.3333	3.78594	0.00633363	0.000246357	133.667	2.88675	0.00823586	0.000177867	107.333	2.88675	0.0124725	0.000335451	58.3333	0.57735	0.00138376	1.36957e-05	87	1.73205	0.00167626	3.3372e-05	67.3333	1.52753	0.00285307	6.47247e-05	102.333	11.9304	0.00296372	0.00034552
262	5	234	L A T K A A R Kme S A P A T	H3 20-32	H3K27me1					152.667	3.21455	0.00454531	9.57061e-05	103	6.08276	0.0071432	0.000421848	141.333	3.21455	0.0096085	0.00021854	118.333	1.52753	0.0148111	0.000191192	62.3333	1.1547	0.00207565	3.84505e-05	101	6.245	0.00231052	0.000142863	74.3333	4.50925	0.00405136	0.000245766	121	8.544	0.00402084	0.000283918
263	5	235	L A T K A A R Kme2 S A P A T	H3 20-32	H3K27me2					135.333	3.21455	0.00291527	6.92459e-05	75.6667	0.57735	0.00323825	2.47084e-05	119.333	2.51661	0.00566961	0.000119566	76	1.73205	0.00581107	0.000132435	58.6667	1.52753	0.00144142	3.75308e-05	83.6667	6.80686	0.00152524	0.000124089	62.6667	1.1547	0.00205421	3.7851e-05	84	3	0.00192547	6.87669e-05
264	5	236	L A T K A A R Kme3 S A P A T	H3 20-32	H3K27me3					168.333	6.1101	0.00601862	0.000218462	109	5.56776	0.00800038	0.000408663	154	3.4641	0.0118763	0.000267148	104.333	3.78594	0.0118347	0.000429447	180.667	21.3854	0.0225438	0.00266849	1227.33	111.733	0.0533382	0.00485577	103.667	12.5033	0.00907275	0.00109427	247.667	17.6163	0.0111942	0.00079623
265	5	237	L A T K A A R Kac S A P A T	H3 20-32	H3K27ac					162	2	0.00542303	6.6951e-05	110.333	4.72582	0.00819087	0.000350833	160	6.08276	0.0129506	0.000492346	283	284.926	0.0498193	0.0501584	65.6667	0.57735	0.00265221	2.33186e-05	112	8.88819	0.00280886	0.000222908	80.3333	5.1316	0.00507846	0.000324406	131.333	15.308	0.00460603	0.00053687
266	6	238	L A T K A A R K Sph A P A T	H3 20-32	H3S28ph					242.667	5.85947	0.013009	0.000314117	112	5.2915	0.00842897	0.000398232	147.667	0.57735	0.0107424	4.20009e-05	97.6667	3.21455	0.0104174	0.000342873	58.6667	1.1547	0.00144142	2.83706e-05	75.6667	1.52753	0.00116281	2.34743e-05	58	0	0.00125535	0	68.6667	0.57735	0.00105712	8.8883e-06
267	6	239	L A Tph Kme A A R K S A P A T	H3 20-32	H3T22ph	H3K23me1				232.333	27.5379	0.0120372	0.00142674	174.333	18.5831	0.0173342	0.00184774	212.333	13.5769	0.0223204	0.0014272	221.667	47.5955	0.0367798	0.00789724	67.6667	2.08167	0.00299815	9.22339e-05	168.667	21.5019	0.0053761	0.000685355	110	19.4679	0.0101569	0.00179758	190	28.5832	0.00792842	0.00119273
268	6	240	L A Tph Kme2 A A R K S A P A T	H3 20-32	H3T22ph	H3K23me2				156.667	1.52753	0.00492148	4.79852e-05	95.3333	4.04145	0.00604791	0.000256388	147.333	4.16333	0.0106827	0.000301872	90.6667	3.78594	0.0089292	0.000372854	61.6667	0.57735	0.00196033	1.83535e-05	94.3333	3.78594	0.00200849	8.06079e-05	66.3333	4.04145	0.00268188	0.000163398	113.333	1.1547	0.00358667	3.65429e-05
269	6	241	L A Tph Kme3 A A R K S A P A T	H3 20-32	H3T22ph	H3K23me3				165.667	11.1505	0.00576784	0.000388215	126.333	5.85947	0.0104767	0.000485919	210	22.6053	0.0219026	0.00235769	171	17.6918	0.0260081	0.00269082	191.667	20.7445	0.0244465	0.00264589	1205	78.4793	0.0523264	0.00340791	420.667	61.3297	0.0633381	0.00923417	1417.67	152.946	0.0774531	0.00835606
270	6	242	L A Tph Kac A A R K S A P A T	H3 20-32	H3T22ph	H3K23ac				168.333	11.9304	0.00601862	0.00042656	130.667	16.5025	0.0110958	0.00140134	199	10.583	0.0199332	0.00106006	170.333	4.72582	0.0258663	0.000717649	62	0	0.00201799	0	106.667	11.5902	0.00256724	0.000278952	86.6667	11.5902	0.00616262	0.000824149	134	22.8692	0.00475705	0.000811865
271	6	243	L A T K A A Rme Kme S A P A T	H3 20-32	H3R26me1	H3K27me1				156.333	1.52753	0.00489013	4.77812e-05	99	32.0468	0.00657174	0.00212731	132	0	0.00793746	0	100	3.60555	0.0109135	0.000393491	59.3333	0.57735	0.00155673	1.5148e-05	103	3.60555	0.00240112	8.40522e-05	78.3333	3.05505	0.00473609	0.000184711	112.667	11.0151	0.00354891	0.000346968
272	6	244	L A T K A A Rme Kme2 S A P A T	H3 20-32	H3R26me1	H3K27me2				146	5	0.00391837	0.000134191	71.3333	0.57735	0.00261917	2.11988e-05	114.667	3.05505	0.00483409	0.000128794	73	1	0.00517327	7.08667e-05	57.3333	0.57735	0.00121079	1.21928e-05	73.3333	1.52753	0.0010571	2.20192e-05	62	0	0.00194009	0	81	0	0.00175558	0
273	6	245	L A T K A A Rme Kme3 S A P A T	H3 20-32	H3R26me1	H3K27me3				175.333	7.23418	0.00667691	0.000275486	186.333	17.2143	0.0190485	0.00175979	279.333	27.1539	0.0343161	0.00333585	244.667	30.73	0.0416696	0.00523368	620	147.503	0.0985355	0.0234423	3624.67	363.533	0.161947	0.0162424	400.333	56.7215	0.0598573	0.00848094	1361.67	288.185	0.0742817	0.0157211
274	6	246	L A T K A A Rme Kac S A P A T	H3 20-32	H3R26me1	H3K27ac				150	12.49	0.00429454	0.000357592	154	12.2882	0.0144293	0.00115136	239	22.9129	0.0270948	0.00259757	202.333	20.502	0.0326695	0.00331034	68	2.64575	0.00305581	0.000118896	178	14.9332	0.00579894	0.000486498	108.333	2.88675	0.00987161	0.000263048	160.667	82.0508	0.00626723	0.00320061
275	6	247	L A T K A A Rme2a Kme S A P A T	H3 20-32	H3R26me2a	H3K27me1				156.333	0.57735	0.00489013	1.80596e-05	93	2.64575	0.00571456	0.000162573	151	0	0.0113392	0	128.333	7.0946	0.0169371	0.000936329	64	1	0.00236393	3.69364e-05	128.667	7.76745	0.00356393	0.00021515	102	10.583	0.00878745	0.000911741	174.333	10.2632	0.00704119	0.000414523
276	6	248	L A T K A A Rme2a Kme2 S A P A T	H3 20-32	H3R26me2a	H3K27me2				157.333	1.52753	0.00498417	4.83905e-05	113	9.53939	0.00857184	0.000723629	180.333	10.0167	0.0165911	0.000921555	168.667	3.21455	0.025512	0.000486223	71.3333	1.52753	0.00363238	7.77834e-05	162.667	11.547	0.00510428	0.00036233	119.667	9.0185	0.0118117	0.000890171	221.333	24.5017	0.00970287	0.00107411
277	6	249	L A T K A A Rme2a Kme3 S A P A T	H3 20-32	H3R26me2a	H3K27me3				161.667	3.21455	0.00539168	0.000107207	134	0	0.011572	0	202.667	10.6927	0.0205896	0.00108631	171.333	13.6504	0.0260789	0.00207775	351	22.6495	0.0520065	0.0033559	1835	207.805	0.080868	0.00915793	222.667	19.7315	0.0294437	0.00260914	744.667	76.0614	0.0393401	0.00401825
278	6	250	L A T K A A Rme2a Kac S A P A T	H3 20-32	H3R26me2a	H3K27ac				154	8.88819	0.0046707	0.000269572	141.333	12.6623	0.0126196	0.00113061	197.667	12.5033	0.0196944	0.00124576	164.333	10.7858	0.0245907	0.00161398	83	8.18535	0.00565037	0.000557232	218.333	17.0392	0.00762621	0.000595165	113	5.19615	0.0106705	0.000490667	215.333	40.4516	0.00936308	0.00175891
279	6	251	L A T K A A Rme2s Kme S A P A T	H3 20-32	H3R26me2s	H3K27me1				158.667	2.08167	0.00510956	6.70361e-05	107	5.2915	0.00771465	0.000381515	194.333	1.52753	0.0190976	0.000150114	162	1	0.0240947	0.000148733	66.6667	1.1547	0.00282518	4.89336e-05	134.667	5.03322	0.00383576	0.000143363	100	6.245	0.00844508	0.000527395	157.333	13.0512	0.00607845	0.000504222
280	6	252	L A T K A A Rme2s Kme2 S A P A T	H3 20-32	H3R26me2s	H3K27me2				141.667	1.52753	0.00351086	3.7856e-05	62	1	0.00128578	2.07383e-05	106.333	0.57735	0.00334209	1.81463e-05	63.3333	1.52753	0.00311813	7.52057e-05	55.3333	0.57735	0.000864852	9.02391e-06	66	1	0.000724867	1.09828e-05	57.3333	1.1547	0.00114123	2.29845e-05	72.6667	1.1547	0.00128365	2.03977e-05
281	6	253	L A T K A A Rme2s Kme3 S A P A T	H3 20-32	H3R26me2s	H3K27me3				140.667	2.3094	0.00341682	5.60958e-05	74.6667	0.57735	0.00309539	2.39347e-05	137.333	3.51188	0.00889234	0.000227395	86.6667	4.04145	0.0080788	0.000376732	370.333	57.0117	0.0553506	0.00852105	1861	135.115	0.0820459	0.00595681	257	32.078	0.035321	0.00440867	832.667	49.6421	0.0443236	0.00264249
282	6	254	L A T K A A Rme2s Kac S A P A T	H3 20-32	H3R26me2s	H3K27ac				157	11	0.00495282	0.000347013	103	3.60555	0.0071432	0.00025005	174	9.84886	0.0154571	0.000874915	108.333	4.93288	0.0126851	0.000577609	91.6667	7.63763	0.00714945	0.000595689	191.333	3.05505	0.006403	0.000102238	79.3333	1.1547	0.00490728	7.14256e-05	151.333	18.5023	0.00573866	0.000701618
283	6	255	L A T K A A Rcit Kme S A P A T	H3 20-32	H3R26cit	H3K27me1				229.333	72.2865	0.0117551	0.00370524	130	23.4307	0.0110005	0.0019827	184.667	9.07377	0.0173669	0.00085334	129	12.7671	0.0170789	0.0016903	63.3333	0.57735	0.00224862	2.04985e-05	126.333	3.78594	0.00345822	0.000103635	84.3333	11.3725	0.0057632	0.000777176	125.333	25.5799	0.00426624	0.00087072
284	6	256	L A T K A A Rcit Kme2 S A P A T	H3 20-32	H3R26cit	H3K27me2				148.333	2.08167	0.0041378	5.80687e-05	76.3333	2.51661	0.00333349	0.000109901	126.333	2.51661	0.00692289	0.000137907	88.3333	3.51188	0.00843314	0.000335278	60	1.73205	0.00167205	4.82679e-05	93.3333	3.21455	0.00196318	6.76152e-05	69	1	0.00313837	4.54837e-05	96.3333	5.85947	0.00262393	0.0001596
285	6	257	L A T K A A Rcit Kme3 S A P A T	H3 20-32	H3R26cit	H3K27me3				164.333	9.07377	0.00564246	0.000311552	100.333	4.04145	0.00676223	0.000272384	163.333	10.2144	0.0135474	0.000847212	137.333	4.6188	0.0188505	0.000633982	339.667	40.6735	0.0500461	0.00599279	1796	34.0735	0.0791012	0.0015007	169.667	7.37111	0.0203709	0.000885007	555.667	48.2321	0.0286367	0.00248568
286	6	258	L A T K A A Rcit Kac S A P A T	H3 20-32	H3R26cit	H3K27ac				156	3.60555	0.00485878	0.000112299	129.333	4.50925	0.0109053	0.000380216	217	12.49	0.0231559	0.0013328	159	15	0.0234569	0.00221291	67	1	0.00288284	4.30275e-05	141.667	10.0664	0.00415289	0.000295093	83	28.1603	0.00553495	0.0018779	227.667	17.0392	0.0100615	0.000753032
287	6	259	L A T Kme A A R Kme S A P A T	H3 20-32	H3K23me1	H3K27me1				147.333	9.86577	0.00404376	0.000270779	121.333	5.50757	0.00976237	0.000443134	171.333	7.50555	0.0149797	0.000656212	150	14.5258	0.0215435	0.00208625	76.3333	3.21455	0.00449723	0.000189388	157.667	21.5019	0.00487775	0.000665208	109.333	10.0167	0.0100428	0.000920078	230.667	81.1562	0.0102314	0.00359976
288	6	260	L A T Kme A A R Kme2 S A P A T	H3 20-32	H3K23me1	H3K27me2				146.333	2.08167	0.00394972	5.61868e-05	71.3333	0.57735	0.00261917	2.11988e-05	117.667	2.08167	0.00537121	9.50232e-05	74	1	0.00538587	7.2782e-05	59.6667	1.1547	0.00161439	3.12425e-05	89.6667	3.21455	0.00179707	6.44249e-05	70	1	0.00330956	4.72794e-05	88.3333	8.5049	0.00217088	0.000209016
289	6	261	L A T Kme A A R Kme3 S A P A T	H3 20-32	H3K23me1	H3K27me3				160.333	1.1547	0.00526629	3.79272e-05	112.333	2.08167	0.00847659	0.000157081	163.333	3.21455	0.0135474	0.000266625	142.333	0.57735	0.0199135	8.07758e-05	260	13.7477	0.0362661	0.0019176	1770.67	25.7164	0.0779535	0.00113216	233.667	14.0119	0.0313267	0.00187851	557	49.7293	0.0287122	0.00256344
290	6	262	L A T Kme A A R Kac S A P A T	H3 20-32	H3K23me1	H3K27ac				350.667	7.63763	0.0231654	0.00050455	407.333	17.2143	0.0506215	0.00213932	411.667	25.4231	0.0580091	0.00358244	425.667	32.1299	0.0801502	0.00604986	115.667	11.8462	0.0113007	0.00115739	405.667	44.2982	0.0161132	0.00175954	207.333	23.4592	0.0268188	0.00303448	522	71.5821	0.0267301	0.00366551
291	6	263	L A T Kme2 A A R Kme S A P A T	H3 20-32	H3K23me2	H3K27me1				180.333	13.6504	0.00714711	0.000541003	147.667	4.72582	0.0135245	0.000432827	184.667	10.2144	0.0173669	0.000960607	150.333	6.50641	0.0216143	0.000935466	86.6667	2.88675	0.00628459	0.000209331	186.333	18.8237	0.00617648	0.000623959	111.667	7.63763	0.0104422	0.000714213	222.667	27.6466	0.00977838	0.0012141
292	6	264	L A T Kme2 A A R Kme2 S A P A T	H3 20-32	H3K23me2	H3K27me2				158.667	2.08167	0.00510956	6.70361e-05	107.667	3.51188	0.0078099	0.000254744	167.333	13.0512	0.0142635	0.00111249	173.333	19.6554	0.0265041	0.00300547	54.3333	1.52753	0.000691882	1.94515e-05	69	4.3589	0.00086078	5.43776e-05	55.3333	0.57735	0.000798859	8.33533e-06	69.6667	0.57735	0.00111375	9.23004e-06
293	6	265	L A T Kme2 A A R Kme3 S A P A T	H3 20-32	H3K23me2	H3K27me3				166	2.64575	0.00579919	9.2429e-05	93.6667	2.08167	0.0058098	0.000129118	162.667	0.57735	0.013428	4.76599e-05	145	5.2915	0.0204805	0.000747397	402.667	43.7302	0.0609433	0.00661853	2019.67	164.385	0.0892342	0.00726295	176	3.4641	0.0214551	0.000422287	488.333	2.51661	0.0248235	0.000127927
294	6	266	L A T Kme2 A A R Kac S A P A T	H3 20-32	H3K23me2	H3K27ac				194.333	1.52753	0.00846368	6.65274e-05	160.667	1.1547	0.0153817	0.000110547	374.667	16.1658	0.0513846	0.0022171	378.333	26.5581	0.0700872	0.00491995	80	2.64575	0.00513146	0.000169707	209	33.6006	0.00720337	0.00115807	135.333	2.3094	0.0144936	0.000247326	326.333	11.5036	0.0156492	0.000551652
295	6	267	L A T Kme3 A A R Kme S A P A T	H3 20-32	H3K23me3	H3K27me1				149.667	6.50641	0.00426319	0.000185332	107.333	3.21455	0.00776227	0.000232474	204.667	11.6762	0.0209477	0.00119506	200.333	3.05505	0.0322443	0.000491721	140.333	15.308	0.0155673	0.00169813	562.667	74.009	0.023226	0.00305497	440.333	45.0148	0.0667047	0.00681915	1499	95.7862	0.0820591	0.00524358
296	6	268	L A T Kme3 A A R Kme2 S A P A T	H3 20-32	H3K23me3	H3K27me2				197	17	0.00871446	0.000752009	128	15.6205	0.0107148	0.00130758	170.333	9.2376	0.0148007	0.000802677	162.333	11.8462	0.0241655	0.00176347	199	26.4575	0.0257149	0.00341886	1073.67	377.762	0.0463764	0.0163172	522.333	138.536	0.0807418	0.0214148	1178	634.173	0.0638804	0.0343898
297	6	269	L A T Kme3 A A R Kme3 S A P A T	H3 20-32	H3K23me3	H3K27me3				160.333	3.21455	0.00526629	0.000105585	93	2.64575	0.00571456	0.000162573	191.333	6.02771	0.0185605	0.000584725	197.667	2.08167	0.0316774	0.000333601	513	51.8556	0.0800277	0.00808944	2581	234.94	0.114665	0.0104376	728.333	86.9042	0.116006	0.0138417	1398.67	100.684	0.0763771	0.00549808
298	6	270	L A T Kme3 A A R Kac S A P A T	H3 20-32	H3K23me3	H3K27ac				175	5	0.00664556	0.000189873	144.667	3.21455	0.0130959	0.000290995	430.333	34.5591	0.0613512	0.00492698	485.667	6.4291	0.0929062	0.00122986	293	13.7477	0.0419742	0.00196945	2481	256.334	0.110135	0.011379	1323.33	62.3244	0.21786	0.0102605	3233.33	376.975	0.180277	0.0210186
299	6	271	L A T Kac A A R Kme S A P A T	H3 20-32	H3K23ac	H3K27me1				176.667	6.35085	0.00680229	0.00024453	151.667	14.1539	0.0140959	0.00131547	250	8.18535	0.0290642	0.000951603	224	16.0935	0.0372759	0.00267812	80	7	0.00513146	0.000449003	151.333	11.5902	0.00459083	0.0003516	152.667	26.2742	0.0174608	0.00300503	322	29.4449	0.0154038	0.00140858
300	6	272	L A T Kac A A R Kme2 S A P A T	H3 20-32	H3K23ac	H3K27me2				149.667	7.0946	0.00426319	0.000202087	118	14.1774	0.00928616	0.00111571	172.667	17.6163	0.0152184	0.00155266	145.333	3.78594	0.0205513	0.000535363	69.3333	6.80686	0.00328644	0.000322649	126	37.4032	0.00344312	0.00102209	92.6667	3.78594	0.00718973	0.00029374	185	46.1194	0.00764526	0.00190592
301	6	273	L A T Kac A A R Kme3 S A P A T	H3 20-32	H3K23ac	H3K27me3				172	1	0.00636344	3.69967e-05	113.667	2.08167	0.00866708	0.000158727	203.333	4.50925	0.020709	0.000459256	180.667	5.50757	0.0280632	0.000855499	753.667	52.31	0.121656	0.00844381	5633	428.172	0.252933	0.0192258	307.667	38.1095	0.0439943	0.0054494	869	163.777	0.0463812	0.00874131
302	6	274	L A T Kac A A R Kac S A P A T	H3 20-32	H3K23ac	H3K27ac				313	20.664	0.0196232	0.00129551	331	28.5832	0.0397162	0.00342966	324.333	29.2632	0.0423729	0.00382312	300.667	14.3643	0.0535752	0.00255955	99.3333	11.0151	0.00847555	0.00093986	403	50.03	0.0159924	0.00198536	151	3.60555	0.0171755	0.000410113	339	24.5561	0.0163665	0.00118554
303	6	275	L A T K A A R Kme Sph A P A T	H3 20-32	H3K27me1	H3S28ph				157.667	3.51188	0.00501552	0.000111716	106.333	4.93288	0.00761941	0.00035347	163	8.88819	0.0134877	0.000735468	137.667	2.51661	0.0189214	0.000345892	66.3333	3.05505	0.00276753	0.000127461	108	5.19615	0.00262764	0.000126423	81	3.60555	0.00519258	0.000231137	135.667	11.0604	0.00485144	0.000395521
304	6	276	L A T K A A R Kme2 Sph A P A T	H3 20-32	H3K27me2	H3S28ph				160.333	7.23418	0.00526629	0.000237613	154	4.58258	0.0144293	0.000429371	175	10.4403	0.0156362	0.000932838	176.667	16.0104	0.0272128	0.00246616	124.667	65.2712	0.0128575	0.00673174	186.667	35.3601	0.00619158	0.00117286	80.3333	8.3865	0.00507846	0.000530172	224	16.7033	0.00985389	0.000734788
305	6	277	L A T K A A R Kme3 Sph A P A T	H3 20-32	H3K27me3	H3S28ph				170	7	0.00617536	0.000254279	140.667	3.05505	0.0125244	0.00027201	183	13.1149	0.0170685	0.00122323	222.667	57.5007	0.0369924	0.0095528	324.333	35.2326	0.0473939	0.00514843	2354.33	469.281	0.104396	0.0208089	162.333	56.2257	0.0191155	0.00662086	600.333	110.297	0.0311662	0.00572603
306	6	278	L A T K A A R Kac Sph A P A T	H3 20-32	H3K27ac	H3S28ph				200.333	17.9258	0.00902793	0.000807817	160.333	2.08167	0.0153341	0.000199088	211.333	14.7422	0.0221413	0.00154454	239.333	43.7759	0.0405358	0.00741431	66.3333	1.52753	0.00276753	6.37307e-05	168.333	66.4254	0.005361	0.00211548	109.667	18.0093	0.0100999	0.00165858	218	39.0384	0.0095141	0.00170374
307	6	279	P A Tph G G V K K P H R Y R	H3 30-42	H3T32ph					157.333	1.52753	0.00498417	4.83905e-05	127.333	10.5987	0.0106196	0.000883931	133	13	0.0081165	0.000793342	122.333	11.5902	0.0156615	0.00148382	56.6667	0.57735	0.00109548	1.11613e-05	62.6667	2.88675	0.000573853	2.64347e-05	59.3333	0.57735	0.00148359	1.44363e-05	70.3333	2.3094	0.00115151	3.78099e-05
308	6	280	P A T G G V Kme K P H R Y R	H3 30-42	H3K36me1					212.333	9.07377	0.0101564	0.000434021	158.333	4.16333	0.0150483	0.000395692	190.333	9.0185	0.0183815	0.000870963	178	9.53939	0.0274963	0.00147358	66.3333	1.1547	0.00276753	4.81759e-05	102.333	3.21455	0.00237092	7.44766e-05	78.3333	7.37111	0.00473609	0.000445663	134.333	12.0968	0.00477593	0.000430076
309	6	281	P A T G G V Kme2 K P H R Y R	H3 30-42	H3K36me2					148.667	7.02377	0.00416915	0.000196972	117.333	7.23418	0.00919091	0.000566665	163.333	19.8578	0.0135474	0.00164707	144.333	16.2583	0.0203387	0.00229104	66	1.73205	0.00270987	7.11157e-05	117.333	4.72582	0.00305048	0.000122864	72.6667	2.51661	0.00376605	0.000130427	104.667	17.7858	0.00309586	0.000526072
310	6	282	P A T G G V Kme3 K P H R Y R	H3 30-42	H3K36me3					165.333	5.1316	0.0057365	0.000178049	105	1	0.00742893	7.07517e-05	196.333	2.51661	0.0194557	0.000249384	163.667	1.1547	0.024449	0.000172493	63	0	0.00219096	0	118.333	10.6927	0.00309579	0.000279737	78	2	0.00467903	0.000119975	117.667	8.32666	0.00383207	0.000271176
311	6	283	P A T G G V Kac K P H R Y R	H3 30-42	H3K36ac					176.667	8.5049	0.00680229	0.000327469	134.333	22.1886	0.0116196	0.00191927	299	22.5167	0.0378372	0.00284939	308.333	19.5021	0.0552052	0.00349174	106	2	0.00962869	0.000181673	602.333	39.6274	0.025023	0.00164626	194.667	22.0076	0.0246505	0.0027868	693.333	39.879	0.036433	0.00209554
312	6	284	P A T G G V K Kme P H R Y R	H3 30-42	H3K37me1					217	11.5326	0.0105953	0.000563091	224.667	54.0494	0.024525	0.00590012	362	8.18535	0.0491167	0.0011106	377	26.2298	0.0698037	0.00485659	63.3333	1.52753	0.00224862	5.4234e-05	101.667	2.08167	0.00234072	4.79271e-05	95.3333	4.50925	0.00764622	0.000361665	170	17	0.00679579	0.000679579
313	6	285	P A T G G V K Kme2 P H R Y R	H3 30-42	H3K37me2					142.667	7.50555	0.0036049	0.00018965	107	2.64575	0.00771465	0.000190758	155	12.53	0.0120554	0.000974539	143.667	14.0119	0.020197	0.00196983	58.6667	0.57735	0.00144142	1.41853e-05	86	7.54983	0.00163095	0.000143179	68	2.64575	0.00296719	0.000115448	103.333	13.3167	0.00302035	0.000389235
314	6	286	P A T G G V K Kme3 P H R Y R	H3 30-42	H3K37me3					170.333	8.02081	0.0062067	0.000292267	107.667	3.21455	0.0078099	0.000233176	140.667	5.68624	0.00948914	0.000383584	216.333	220.604	0.0356459	0.0363497	61	1.73205	0.00184502	5.2388e-05	97.6667	11.5902	0.0021595	0.000256271	64.3333	1.1547	0.00233951	4.19913e-05	82.3333	4.04145	0.00183109	8.98816e-05
315	6	287	P A T G G V K Kac P H R Y R	H3 30-42	H3K37ac					209.667	13.5031	0.00990565	0.00063795	203	19.975	0.0214296	0.00210865	234.333	7.02377	0.0262593	0.000787079	225.333	12.5033	0.0375594	0.0020841	88.6667	9.29157	0.00663054	0.000694828	340	8.18535	0.0131382	0.000316297	132.667	7.50555	0.0140371	0.000794142	308.667	26.2742	0.0146487	0.00124692
316	6	288	P A Tph G G V Kme K P H R Y R	H3 30-42	H3T32ph	H3K36me1				163	6.08276	0.00551707	0.000205884	117	9.16515	0.00914329	0.000716236	136.333	2.08167	0.0087133	0.000133043	127.333	8.0829	0.0167245	0.00106165	58.6667	4.6188	0.00144142	0.000113482	76	10.4403	0.00117791	0.000161812	65.6667	3.51188	0.00256776	0.000137325	84	10.3923	0.00192547	0.000238215
317	6	289	P A Tph G G V Kme2 K P H R Y R	H3 30-42	H3T32ph	H3K36me2				137.667	8.62168	0.0031347	0.000196317	101.667	4.6188	0.00695271	0.000315868	150.667	12.6623	0.0112795	0.000947952	135	5.2915	0.0183545	0.000719428	57.6667	0.57735	0.00126845	1.26995e-05	81.3333	4.04145	0.00141953	7.05365e-05	66	4.3589	0.00262482	0.000173354	97	3	0.00266168	8.23201e-05
318	6	290	P A Tph G G V Kme3 K P H R Y R	H3 30-42	H3T32ph	H3K36me3				149.667	3.21455	0.00426319	9.15651e-05	101	1.73205	0.00685747	0.000117599	139.333	10.2632	0.00925042	0.00068138	165.333	40.5257	0.0248033	0.00607968	140	10.583	0.0155097	0.00117242	1129.33	308.231	0.0488984	0.0133459	118.667	22.8108	0.0116405	0.00223761	641.667	154.131	0.033507	0.00804852
319	6	291	P A Tph G G V Kac K P H R Y R	H3 30-42	H3T32ph	H3K36ac				157.667	4.72582	0.00501552	0.000150332	134.333	14.4338	0.0116196	0.00124849	156.333	3.21455	0.0122941	0.000252793	157	13.2288	0.0230317	0.00194064	60	4.58258	0.00167205	0.000127705	92.6667	17.3877	0.00193298	0.000362699	65.6667	5.85947	0.00256776	0.000229122	83.6667	12.5033	0.0019066	0.000284926
320	7	293	P A T G G V Kme Kme P H R Y R	H3 30-42	H3K36me1	H3K37me1				130.333	2.3094	0.00244506	4.33246e-05	80.3333	3.05505	0.00390495	0.000148504	111.333	5.50757	0.00423729	0.000209615	51	1	0.000496067	9.7268e-06	65	3.60555	0.0025369	0.000140722	84.6667	28.1484	0.00157055	0.000522146	83.3333	17.0098	0.00559201	0.00114143	53.3333	0.57735	0.000188772	2.04352e-06
321	7	294	P A T G G V Kme Kme2 P H R Y R	H3 30-42	H3K36me1	H3K37me2				130	4.3589	0.00241372	8.09319e-05	90	6.245	0.00528597	0.000366787	112.333	9.45163	0.00441633	0.000371586	82	18.735	0.00708667	0.00161913	55.3333	1.52753	0.000864852	2.3875e-05	124.333	3.78594	0.00336761	0.000102544	54	1	0.000570613	1.05669e-05	54.3333	1.1547	0.000245403	5.21535e-06
322	7	295	P A T G G V Kme Kme3 P H R Y R	H3 30-42	H3K36me1	H3K37me3				118.667	1.52753	0.00134792	1.7351e-05	69	2.64575	0.00228582	8.76481e-05	99	4.3589	0.00202912	8.93409e-05	57.6667	4.04145	0.0019134	0.000134097	55	1	0.000807196	1.46763e-05	67.6667	7.37111	0.000800375	8.7187e-05	53.6667	1.1547	0.000513552	1.10497e-05	56.3333	3.21455	0.000358667	2.04666e-05
323	7	296	P A T G G V Kme Kac P H R Y R	H3 30-42	H3K36me1	H3K37ac				132.333	5.68624	0.00263315	0.000113144	80.3333	1.1547	0.00390495	5.61292e-05	104.333	1.1547	0.00298401	3.30252e-05	65.3333	1.52753	0.00354333	8.28449e-05	57.6667	1.1547	0.00126845	2.53991e-05	86	4	0.00163095	7.58582e-05	58.6667	2.3094	0.00136947	5.3909e-05	75.6667	3.21455	0.00145354	6.17509e-05
324	7	297	P A T G G V Kme2 Kme P H R Y R	H3 30-42	H3K36me2	H3K37me1				155	2.64575	0.00476474	8.13311e-05	151.667	48.5215	0.0140959	0.00450959	138.667	22.5906	0.00913106	0.00148757	66.3333	18.7705	0.00375594	0.00106283	62.3333	5.68624	0.00207565	0.000189347	97.3333	28.0951	0.0021444	0.000618977	87	28	0.00621969	0.00200174	63.6667	18.4752	0.000773965	0.000224594
325	7	298	P A T G G V Kme2 Kme2 P H R Y R	H3 30-42	H3K36me2	H3K37me2				124	1	0.00184947	1.49151e-05	86.3333	4.50925	0.00476213	0.000248729	115.667	4.93288	0.00501313	0.000213797	59.3333	9.29157	0.00226773	0.000355126	56.3333	1.52753	0.00103782	2.81414e-05	109	3.4641	0.00267295	8.49483e-05	55.3333	4.04145	0.000798859	5.83473e-05	57	1	0.000396421	6.95475e-06
326	7	299	P A T G G V Kme2 Kme3 P H R Y R	H3 30-42	H3K36me2	H3K37me3				132.667	3.51188	0.00266449	7.05331e-05	77	4.3589	0.00342873	0.000194098	104.333	2.3094	0.00298401	6.60505e-05	70	6.55744	0.00453547	0.000424872	58	1.73205	0.00132611	3.96015e-05	144.667	39.425	0.0042888	0.0011688	58	1.73205	0.00125535	3.74884e-05	78.3333	7.37111	0.00160456	0.000150988
327	7	300	P A T G G V Kme2 Kac P H R Y R	H3 30-42	H3K36me2	H3K37ac				114.333	2.3094	0.000940409	1.89952e-05	59	1	0.000857184	1.45285e-05	391.333	506.336	0.0543686	0.0703461	65.3333	18.0093	0.00354333	0.000976727	53	1	0.000461255	8.70292e-06	59.6667	2.08167	0.000437941	1.5279e-05	54.6667	3.78594	0.000684736	4.74214e-05	59.3333	1.52753	0.000528561	1.36077e-05
328	7	302	P A T G G V Kme3 Kme2 P H R Y R	H3 30-42	H3K36me3	H3K37me2				131.333	0.57735	0.00253911	1.11621e-05	85.3333	17.8979	0.00461927	0.000968848	114	9.64365	0.00471473	0.000398835	65	11.3578	0.00347247	0.000606764	71.3333	18.0093	0.00363238	0.000917053	176	106.86	0.00570833	0.00346586	97.6667	47.184	0.00804565	0.00388696	73.3333	14.5717	0.0013214	0.000262569
329	7	304	P A T G G V Kme3 Kac P H R Y R	H3 30-42	H3K36me3	H3K37ac				125.333	4.04145	0.00197486	6.36806e-05	98	9.16515	0.00642888	0.000601241	121.333	1.52753	0.00602769	7.58856e-05	54.6667	4.72582	0.0012756	0.000110273	86	19	0.00616928	0.00136298	365.667	30.5505	0.014301	0.00119481	100.667	48.9524	0.0085592	0.00416218	60	6.55744	0.000566316	6.1893e-05
330	7	305	P A T G G V Kac Kme P H R Y R	H3 30-42	H3K36ac	H3K37me1				129.333	1.52753	0.00235102	2.77674e-05	94	2	0.00585742	0.000124626	111	5	0.00417761	0.000188181	75	7.54983	0.00559847	0.000563567	65.6667	1.52753	0.00265221	6.16953e-05	414.333	74.7819	0.0165058	0.00297909	61	2	0.0017689	5.79968e-05	94.6667	19.5533	0.00252954	0.000522476
331	7	306	P A T G G V Kac Kme2 P H R Y R	H3 30-42	H3K36ac	H3K37me2				132	2.64575	0.0026018	5.21493e-05	85.3333	5.1316	0.00461927	0.000277784	102.667	2.51661	0.00268561	6.58308e-05	65.3333	1.52753	0.00354333	8.28449e-05	57.6667	4.72582	0.00126845	0.00010395	86.6667	5.1316	0.00166115	9.83583e-05	56.3333	1.1547	0.000970043	1.98836e-05	72	5.19615	0.00124589	8.99147e-05
332	7	308	P A T G G V Kac Kac P H R Y R	H3 30-42	H3K36ac	H3K37ac				142.333	2.51661	0.00357356	6.31844e-05	85.3333	1.52753	0.00461927	8.26881e-05	115	4	0.00489377	0.000170218	74	2.64575	0.00538587	0.000192563	66	4.3589	0.00270987	0.000178971	144.333	14.2244	0.0042737	0.000421183	68.3333	0.57735	0.00302425	2.5552e-05	96.6667	15.5349	0.00264281	0.000424715
333	7	384	E I R R Y Q K S T E L L I	H3 50-62						168	9.16515	0.00598727	0.000326633	153.667	4.72582	0.0143816	0.000442288	135.667	4.50925	0.00859394	0.000285643	55.6667	2.08167	0.0014882	5.56516e-05	67	1.73205	0.00288284	7.45258e-05	116	9.84886	0.00299008	0.000253869	80.6667	22.0303	0.00513552	0.00140252	53	1	0.000169895	3.20556e-06
334	7	386	E I R R Y Q Kme2 S T E L L I	H3 50-62	H3K56me2					211	9	0.010031	0.000427864	168.667	14.0475	0.0165246	0.00137626	163	39.6106	0.0134877	0.00327765	78	8.544	0.00623627	0.000683112	69	4.3589	0.00322878	0.00020397	260.333	15.3731	0.00952899	0.000562703	60.6667	3.05505	0.00171184	8.62048e-05	65.3333	9.71253	0.000868351	0.00012909
335	7	387	E I R R Y Q Kme3 S T E L L I	H3 50-62	H3K56me3					129	11	0.00231968	0.000197802	66.3333	2.08167	0.00190485	5.97779e-05	100.667	1.1547	0.00232752	2.6698e-05	59.3333	0.57735	0.00226773	2.20665e-05	107.333	33.4714	0.00985932	0.00307458	511.333	225.283	0.0209003	0.00920826	57	2	0.00108417	3.80409e-05	95.6667	7.37111	0.00258617	0.000199265
336	7	388	E I R R Y Q Kac S T E L L I	H3 50-62	H3K56ac					232.667	4.04145	0.0120686	0.000209633	147.667	16.2583	0.0135245	0.00148906	138.667	9.81495	0.00913106	0.000646305	99.3333	5.68624	0.0107717	0.000616618	60.3333	2.3094	0.0017297	6.62085e-05	99	21.7945	0.00221991	0.000488704	63	4.58258	0.00211127	0.000153572	78.3333	11.9304	0.00160456	0.000244378
337	7	389	E I R R Y Q K Sph T E L L I	H3 50-62	H3S57ph					113.667	7.37111	0.000877715	5.69185e-05	64.6667	6.65833	0.00166675	0.000171615	97.6667	1.52753	0.0017904	2.80023e-05	52.6667	2.08167	0.0008504	3.36123e-05	53	1	0.000461255	8.70292e-06	66.6667	10.116	0.00075507	0.000114574	52	1	0.000228245	4.38933e-06	52.3333	2.3094	0.00013214	5.83118e-06
338	7	390	E I R R Y Q K S Tph E L L I	H3 50-62	H3T58ph					112.667	1.52753	0.000783674	1.0625e-05	61.3333	1.52753	0.00119053	2.96506e-05	99.3333	1.52753	0.0020888	3.21211e-05	50.6667	0.57735	0.0004252	4.84519e-06	53.3333	0.57735	0.000518911	5.61738e-06	63.3333	0.57735	0.000604056	5.50661e-06	51.3333	0.57735	0.000114123	1.28355e-06	52.6667	1.1547	0.000151017	3.31101e-06
339	7	391	E I R R Y Q Kme Sph T E L L I	H3 50-62	H3K56me1	H3S57ph				117.667	3.51188	0.00125388	3.74233e-05	63	1	0.00142864	2.26768e-05	99.3333	1.1547	0.0020888	2.42813e-05	52.6667	1.52753	0.0008504	2.46647e-05	53.3333	0.57735	0.000518911	5.61738e-06	69	7	0.00086078	8.73255e-05	52.6667	0.57735	0.000342368	3.75316e-06	54.6667	1.52753	0.000264281	7.38467e-06
340	7	392	E I R R Y Q Kme2 Sph T E L L I	H3 50-62	H3K56me2	H3S57ph				116.333	1.52753	0.00112849	1.48178e-05	61.6667	1.1547	0.00123815	2.31843e-05	102.667	4.50925	0.00268561	0.000117955	54.6667	0.57735	0.0012756	1.3472e-05	54	1	0.000634225	1.17449e-05	66	3	0.000724867	3.29485e-05	52.6667	0.57735	0.000342368	3.75316e-06	56.6667	0.57735	0.000377544	3.84662e-06
341	7	393	E I R R Y Q Kme3 Sph T E L L I	H3 50-62	H3K56me3	H3S57ph				117.333	2.08167	0.00122253	2.16895e-05	68.6667	9.07377	0.0022382	0.000295761	101.667	4.04145	0.00250656	9.96409e-05	55.3333	4.6188	0.00141733	0.000118308	104.667	42.0991	0.00939806	0.00378009	360.667	272.507	0.0140745	0.0106342	61	1.73205	0.0017689	5.02267e-05	92	31.241	0.00237853	0.00080769
342	7	394	E I R R Y Q Kac Sph T E L L I	H3 50-62	H3K56ac	H3S57ph				111.667	1.52753	0.000689634	9.43373e-06	61.3333	2.08167	0.00119053	4.04069e-05	98.6667	2.08167	0.00196944	4.15513e-05	51.3333	0.57735	0.000566934	6.37635e-06	53.6667	0.57735	0.000576568	6.20277e-06	69	4.3589	0.00086078	5.43776e-05	53	3.4641	0.000399429	2.61069e-05	51	0	5.66316e-05	0
343	7	396	E I R R Y Q Kme2 S Tph E L L I	H3 50-62	H3K56me2	H3T58ph				116.667	2.88675	0.00115984	2.86986e-05	65.6667	1.52753	0.00180961	4.20948e-05	103.667	4.04145	0.00286465	0.000111678	53.3333	0.57735	0.000992134	1.07402e-05	55.6667	1.1547	0.000922509	1.91357e-05	94	5.2915	0.00199339	0.000112213	53.3333	0.57735	0.000456491	4.94166e-06	57.3333	2.08167	0.000415298	1.50787e-05
344	7	397	E I R R Y Q Kme3 S Tph E L L I	H3 50-62	H3K56me3	H3T58ph				120.333	3.21455	0.00150466	4.01949e-05	62	1.73205	0.00128578	3.59198e-05	103.333	3.05505	0.00280497	8.29288e-05	56.6667	1.52753	0.0017008	4.58473e-05	57.3333	0.57735	0.00121079	1.21928e-05	107.667	12.4231	0.00261254	0.000301448	55.3333	1.52753	0.000798859	2.20532e-05	69.3333	2.08167	0.00109488	3.28726e-05
345	7	398	E I R R Y Q Kac S Tph E L L I	H3 50-62	H3K56ac	H3T58ph				119.333	1.52753	0.00141061	1.80566e-05	62.6667	0.57735	0.00138102	1.27234e-05	104	1	0.00292433	2.81185e-05	55.6667	0.57735	0.0014882	1.5435e-05	56.3333	3.21455	0.00103782	5.92213e-05	60.3333	2.3094	0.000468144	1.79193e-05	53.6667	0.57735	0.000513552	5.52483e-06	58.3333	0.57735	0.00047193	4.67089e-06
346	7	424	E I A Q D F K T D L R F Q	H3 73-85						155.333	4.04145	0.00479609	0.000124784	161.667	5.85947	0.0155245	0.000562674	132.333	15.885	0.00799714	0.000959959	60.3333	1.52753	0.00248033	6.27974e-05	64	1.73205	0.00236393	6.39757e-05	118	8.18535	0.00308069	0.000213699	64	8.544	0.00228245	0.000304708	54.6667	1.1547	0.000264281	5.58229e-06
347	7	425	E I A Q D F Kme T D L R F Q	H3 73-85	H3K79me1					173.333	4.04145	0.00648882	0.000151294	193	21.6333	0.020001	0.0022419	152.667	19.0351	0.0116376	0.00145102	71	7.81025	0.00474807	0.000522304	71	4.58258	0.00357472	0.000230725	224.333	9.45163	0.00789804	0.000332761	64.3333	2.51661	0.00233951	9.15179e-05	85	11.1355	0.0019821	0.000259668
348	7	426	E I A Q D F Kme2 T D L R F Q	H3 73-85	H3K79me2					131.333	1.1547	0.00253911	2.23242e-05	97.3333	5.03322	0.00633363	0.00032752	103.333	1.1547	0.00280497	3.13441e-05	66.3333	2.51661	0.00375594	0.000142496	91.3333	3.05505	0.00709179	0.000237217	308	104.446	0.0116885	0.00396369	56.3333	1.1547	0.000970043	1.98836e-05	68.6667	4.04145	0.00105712	6.22181e-05
349	7	427	E I A Q D F Kme3 T D L R F Q	H3 73-85	H3K79me3					138.333	1.52753	0.00319739	3.53067e-05	94.3333	12.741	0.00590504	0.000797557	114.667	2.08167	0.00483409	8.77584e-05	82.6667	3.05505	0.0072284	0.000267135	1214	251.072	0.20128	0.0416274	5057.33	388.801	0.226853	0.0174402	116	54.8088	0.011184	0.00528433	200.333	17.2434	0.00851361	0.000732795
350	7	428	E I A Q D F Kac T D L R F Q	H3 73-85	H3K79ac					146.667	0.57735	0.00398107	1.56714e-05	138	28.5832	0.0121434	0.00251521	117.667	9.29157	0.00537121	0.000424139	62.6667	9.07377	0.0029764	0.000430966	111.667	27.9702	0.0106089	0.0026573	301	101.173	0.0113714	0.00382218	75.6667	15.5349	0.0042796	0.000878633	79.3333	7.63763	0.00166119	0.000159927
351	7	429	E I A Q D F K Tph D L R F Q	H3 73-85	H3T80ph					118	3.4641	0.00128523	3.77301e-05	80	4.58258	0.00385733	0.000220956	110.333	3.78594	0.00405825	0.000139253	53	0	0.000921267	0	57.6667	2.08167	0.00126845	4.57888e-05	91	1	0.00185747	2.04118e-05	54.6667	0.57735	0.000684736	7.23169e-06	59.6667	3.78594	0.000547438	3.47358e-05
352	7	430	E I A Q D F Kme Tph D L R F Q	H3 73-85	H3K79me1	H3T80ph				115.333	0.57735	0.00103445	5.17838e-06	65.6667	1.1547	0.00180961	3.18207e-05	103.333	3.21455	0.00280497	8.72584e-05	55	3	0.00134647	7.34437e-05	54	0	0.000634225	0	70.3333	10.2632	0.000921186	0.000134422	52.6667	0.57735	0.000342368	3.75316e-06	55	0	0.000283158	0
353	7	431	E I A Q D F Kme2 Tph D L R F Q	H3 73-85	H3K79me2	H3T80ph				115.333	3.78594	0.00103445	3.39569e-05	58	1	0.00071432	1.23159e-05	99.3333	0.57735	0.0020888	1.21407e-05	53.3333	0.57735	0.000992134	1.07402e-05	54	0	0.000634225	0	59.6667	2.51661	0.000437941	1.84714e-05	55.3333	4.04145	0.000798859	5.83473e-05	55	1	0.000283158	5.14832e-06
354	7	432	E I A Q D F Kme3 Tph D L R F Q	H3 73-85	H3K79me3	H3T80ph				115.667	0.57735	0.0010658	5.31993e-06	67.6667	5.68624	0.00209534	0.000176078	100	3	0.00220816	6.62449e-05	64.3333	21.4554	0.00333073	0.00111081	83.6667	22.942	0.00576568	0.00158099	349	204.076	0.013546	0.00792093	61.3333	11.8462	0.00182596	0.000352676	65.6667	7.23418	0.000887228	9.77416e-05
355	7	433	E I A Q D F Kac Tph D L R F Q	H3 73-85	H3K79ac	H3T80ph				112	1.73205	0.000720981	1.11498e-05	65	1.73205	0.00171437	4.56826e-05	100	2	0.00220816	4.41633e-05	51.6667	0.57735	0.0006378	7.12711e-06	55.3333	1.1547	0.000864852	1.80478e-05	71	2.64575	0.000951389	3.54526e-05	54.3333	1.52753	0.000627675	1.76464e-05	58.6667	2.88675	0.000490807	2.41506e-05
356	7	434	I H A K R V T I M P K D I	H3 112-124						207.667	13.4288	0.00971756	0.000628389	294.333	7.37111	0.0344778	0.000863443	163.333	17.2143	0.0135474	0.00142781	145	65.8863	0.0204805	0.00930608	60	1	0.00167205	2.78675e-05	141.667	15.308	0.00415289	0.000448745	61.6667	0.57735	0.00188302	1.76297e-05	96	10.583	0.00260505	0.00028718
357	7	435	I H A Kme R V T I M P K D I	H3 112-124	H3K115me1					186.667	3.51188	0.0077427	0.000145669	191.333	22.053	0.0197628	0.00227785	125	3	0.00668417	0.00016042	196.333	61.8574	0.0313939	0.00989107	64	4	0.00236393	0.000147746	125	14.1067	0.00339782	0.000383457	62.3333	0.57735	0.00199715	1.84982e-05	79.6667	11.0151	0.00168007	0.000232295
358	7	436	I H A Kme2 R V T I M P K D I	H3 112-124	H3K115me2					166	2	0.00579919	6.98698e-05	137	3.4641	0.0120006	0.000303439	168.333	9.07377	0.0144426	0.000778507	186.667	11.0151	0.0293388	0.00173127	78	5	0.00478552	0.000306764	159.333	14.5717	0.00495326	0.000452995	85	7.81025	0.00587732	0.000540039	139.333	24.5832	0.00505909	0.000892597
359	7	437	I H A Kme3 R V T I M P K D I	H3 112-124	H3K115me3					162.667	6.50641	0.00548572	0.00021942	173	5	0.0171437	0.000495482	233	65.1844	0.0260205	0.00727953	89.6667	6.80686	0.0087166	0.000661703	360	25.1595	0.0535632	0.0037434	753.667	958.846	0.0318791	0.0405579	398.667	182.881	0.059572	0.0273275	640	104.704	0.0334126	0.00546632
360	7	438	I H A Kac R V T I M P K D I	H3 112-124	H3K115ac					244	3.60555	0.0131344	0.000194085	348.667	43.3167	0.0422401	0.00524771	175.667	31.2623	0.0157556	0.00280392	120.333	4.04145	0.0152363	0.00051172	69.3333	6.1101	0.00328644	0.000289622	233.667	4.04145	0.00832087	0.000143916	64	3.60555	0.00228245	0.000128586	107	12.49	0.003228	0.000376801
361	7	440	I H A K Rme2a V T I M P K D I	H3 112-124	H3R116me2a					131.667	1.52753	0.00257045	2.9821e-05	103.333	3.51188	0.00719082	0.000244387	105.667	1.1547	0.00322273	3.52172e-05	84.3333	0.57735	0.00758274	5.19118e-05	56	0	0.000980166	0	84	16.0935	0.00154034	0.000295113	53.6667	1.1547	0.000513552	1.10497e-05	57	2.64575	0.000396421	1.84005e-05
362	7	441	I H A K Rme2s V T I M P K D I	H3 112-124	H3R116me2s					165.333	4.50925	0.0057365	0.000156455	143	8	0.0128578	0.000719315	123.667	4.93288	0.00644545	0.0002571	114.333	6.1101	0.0139607	0.000746078	63.6667	0.57735	0.00230627	2.0914e-05	125.333	6.65833	0.00341292	0.000181311	67.3333	4.93288	0.00285307	0.000209018	88	6.08276	0.002152	0.000148751
363	7	442	I H A K Rcit V T I M P K D I	H3 112-124	H3R116cit					166.333	2.51661	0.00583054	8.82156e-05	197.667	56.7215	0.0206677	0.0059307	137.667	18.9033	0.00895202	0.00122922	95.3333	21.7332	0.00992134	0.00226178	60.6667	2.88675	0.00178736	8.50495e-05	89	17.3494	0.00176686	0.000344426	71.6667	10.9697	0.00359486	0.000550248	129.667	47.5009	0.00451165	0.00165275
364	7	443	I H A K R V T I M P Kme D I	H3 112-124	H3K122me1					150	13	0.00429454	0.000372193	138.333	13.0512	0.0121911	0.00115018	130.667	13.6137	0.00769873	0.000802105	77	5.19615	0.00602367	0.000406492	58.6667	2.08167	0.00144142	5.11458e-05	105.333	4.6188	0.00250683	0.000109923	71	26.8514	0.00348074	0.00131638	79.6667	9.2376	0.00168007	0.000194809
365	7	444	I H A K R V T I M P Kme2 D I	H3 112-124	H3K122me2					154.333	2.88675	0.00470205	8.79502e-05	156.333	4.16333	0.0147626	0.000393145	119.333	4.50925	0.00566961	0.000214238	127.667	25.7941	0.0167954	0.00339338	57.3333	1.1547	0.00121079	2.43855e-05	113.333	23.029	0.00286927	0.000583026	55.3333	0.57735	0.000798859	8.33533e-06	66	4.3589	0.000906105	5.98427e-05
366	7	445	I H A K R V T I M P Kme3 D I	H3 112-124	H3K122me3					149.333	1.52753	0.00423184	4.32874e-05	138.333	10.0664	0.0121911	0.000887137	115	3.60555	0.00489377	0.000153432	98.6667	7.50555	0.01063	0.000808622	72.3333	7.76745	0.00380535	0.000408634	326.333	52.3482	0.0125191	0.00200822	58	3.4641	0.00125535	7.49769e-05	65.3333	2.51661	0.000868351	3.34485e-05
367	7	446	I H A K R V T I M P Kac D I	H3 112-124	H3K122ac					131	1	0.00250776	1.91432e-05	104	16.6433	0.00728606	0.001166	106	7.93725	0.00328241	0.000245786	71	10.4403	0.00474807	0.000698187	54.3333	0.57735	0.000691882	7.35199e-06	60.6667	3.05505	0.000483245	2.43352e-05	58.6667	5.50757	0.00136947	0.000128565	70	15.5885	0.00113263	0.000252228
368	7	447	I H A Kme Rme V T I M P K D I	H3 112-124	H3K115me1	H3R116me1				219.333	4.72582	0.0108147	0.000233017	302.333	16.2891	0.0356207	0.00191917	347.667	16.8028	0.0465505	0.00224979	191.667	29.1947	0.0304018	0.00463082	87.6667	5.03322	0.00645756	0.000370749	214.667	34.5302	0.00746009	0.00119999	85.3333	15.2753	0.00593438	0.00106229	207.333	48.6861	0.00891003	0.00209226
369	7	448	I H A Kme Rme2a V T I M P K D I	H3 112-124	H3K115me1	H3R116me2a				159.333	1.1547	0.00517225	3.74837e-05	158.667	9.60902	0.015096	0.000914227	144.667	8.14453	0.0102053	0.000574544	163.333	55.5188	0.0243781	0.00828639	68.6667	2.88675	0.00317113	0.000133314	191.333	15.8219	0.006403	0.000529483	68	2	0.00296719	8.72703e-05	126.667	28.0951	0.00434175	0.000963015
370	7	449	I H A Kme Rme2s V T I M P K D I	H3 112-124	H3K115me1	H3R116me2s				131.667	1.1547	0.00257045	2.25426e-05	91.6667	3.05505	0.00552407	0.000184105	110	4	0.00399857	0.000145402	82.3333	9.50438	0.00715754	0.000826251	57.6667	0.57735	0.00126845	1.26995e-05	84.3333	7.37111	0.00155544	0.000135953	58.6667	0.57735	0.00136947	1.34772e-05	66	2	0.000906105	2.74577e-05
371	7	450	I H A Kme Rcit V T I M P K D I	H3 112-124	H3K115me1	H3R116cit				205	4.3589	0.00946679	0.000201292	219.667	3.78594	0.0238107	0.000410375	194.667	4.16333	0.0191573	0.000409717	222.667	7.0946	0.0369924	0.00117865	64.6667	1.52753	0.00247924	5.85635e-05	105	2.64575	0.00249173	6.27857e-05	76	6.245	0.00433666	0.000356348	89.6667	2.08167	0.00224639	5.21512e-05
372	7	451	I H A Kme2 Rme V T I M P K D I	H3 112-124	H3K115me2	H3R116me1				208.333	14.1892	0.00978026	0.000666115	279.333	9.07377	0.0323349	0.00105036	284	138.654	0.0351516	0.0171617	185.667	15.9478	0.0291262	0.0025018	110.667	6.50641	0.0104359	0.000613555	218	68.7895	0.00761111	0.00240167	135	48.2804	0.0144365	0.00516297	481	15.8745	0.0244082	0.000805547
373	7	452	I H A Kme2 Rme2a V T I M P K D I	H3 112-124	H3K115me2	H3R116me2a				146	4.3589	0.00391837	0.000116985	137.667	7.02377	0.0120958	0.00061713	160	13.4536	0.0129506	0.00108895	119	32.9242	0.0149529	0.00413706	70.3333	6.65833	0.00345941	0.000327496	185	17.3494	0.00611607	0.000573567	67.6667	1.52753	0.00291013	6.5694e-05	165.667	20.502	0.00655038	0.000810641
374	8	453	I H A Kme2 Rme2s V T I M P K D I	H3 112-124	H3K115me2	H3R116me2s				172.667	0.57735	0.00642613	2.14872e-05	116.333	7.0946	0.00904805	0.000551796	151	5.2915	0.0113392	0.000397361	112.333	6.35085	0.0135355	0.000765242	64	1	0.00236393	3.69364e-05	124	11.7898	0.00335251	0.000318754	77.6667	3.78594	0.00462197	0.000225302	117.667	6.1101	0.00383207	0.000198989
375	8	454	I H A Kme2 Rcit V T I M P K D I	H3 112-124	H3K115me2	H3R116cit				145.333	3.21455	0.00385568	8.52817e-05	109	5	0.00800038	0.00036699	197.333	9.2376	0.0196348	0.000919146	176.333	8.14453	0.0271419	0.00125364	58	1.73205	0.00132611	3.96015e-05	76	3.60555	0.00117791	5.58818e-05	63	2	0.00211127	6.70244e-05	95.3333	3.21455	0.0025673	8.65668e-05
376	8	455	I H A Kme3 Rme V T I M P K D I	H3 112-124	H3K115me3	H3R116me1				159.667	5.50757	0.0052036	0.000179494	118	6.245	0.00928616	0.000491458	362	62.554	0.0491167	0.00848742	378.667	1.1547	0.070158	0.000213939	115.667	13.3167	0.0113007	0.00130105	525.667	79.7642	0.0215497	0.00326994	228.667	50.3322	0.0304708	0.00670697	535.667	71.4306	0.0275041	0.00366764
377	8	456	I H A Kme3 Rme2a V T I M P K D I	H3 112-124	H3K115me3	H3R116me2a				141	2	0.00344817	4.89102e-05	89.6667	2.51661	0.00523834	0.000147021	183.667	2.3094	0.0171879	0.000216118	158	7.54983	0.0232443	0.0011107	77.3333	2.88675	0.0046702	0.000174333	218.333	37.8197	0.00762621	0.00132101	77	8.88819	0.00450785	0.000520346	206.333	39.5769	0.0088534	0.00169818
378	8	457	I H A Kme3 Rme2s V T I M P K D I	H3 112-124	H3K115me3	H3R116me2s				141.667	2.51661	0.00351086	6.23681e-05	93.3333	7.0946	0.00576218	0.000438004	147.333	13.6504	0.0106827	0.000989753	108	23.516	0.0126143	0.00274664	72.6667	10.9697	0.00386301	0.000583154	171.333	23.7136	0.00549691	0.000760806	91	11.2694	0.00690442	0.000855043	157.333	46.3069	0.00607845	0.00178903
379	8	458	I H A Kme3 Rcit V T I M P K D I	H3 112-124	H3K115me3	H3R116cit				191.667	5.03322	0.00821291	0.000215673	156.667	6.65833	0.0148102	0.000629434	456.667	81.267	0.0660659	0.0117569	482.667	56.0476	0.0922684	0.0107143	203.333	6.50641	0.0264645	0.00084683	1697.67	51.9647	0.0746462	0.00228488	389.333	33.2014	0.0579743	0.00494391	1245.33	153.119	0.0676936	0.0083232
380	8	459	I H A Kac Rme V T I M P K D I	H3 112-124	H3K115ac	H3R116me1				218.667	5.1316	0.010752	0.000252325	188.333	8.0829	0.0193343	0.000829789	267.667	15.5671	0.0322273	0.00187429	260	24.0208	0.0449295	0.00415094	65	1	0.0025369	3.90292e-05	114.667	13.3167	0.00292967	0.000340234	82.3333	4.04145	0.00542083	0.000266089	141.667	13.5769	0.00519123	0.000497513
381	8	460	I H A Kac Rme2a V T I M P K D I	H3 112-124	H3K115ac	H3R116me2a				188	4.3589	0.00786809	0.000182427	164	5.2915	0.0158579	0.000511659	221.333	2.51661	0.0239317	0.000272109	220.333	27.5379	0.0364964	0.00456141	68	4.3589	0.00305581	0.000195882	111.333	7.76745	0.00277866	0.00019386	73.6667	2.51661	0.00393723	0.000134504	124.667	5.03322	0.00422849	0.000170719
382	8	461	I H A Kac Rme2s V T I M P K D I	H3 112-124	H3K115ac	H3R116me2s				167.667	1.1547	0.00595593	4.10178e-05	140.333	18.9033	0.0124768	0.00168066	181	45.5082	0.0167104	0.00420145	144	19.6723	0.0202679	0.00276886	73.3333	4.50925	0.00397832	0.000244626	132.667	19.0088	0.00374515	0.000536613	84.3333	6.80686	0.0057632	0.000465169	127	18.2483	0.00436063	0.000626567
383	8	462	I H A Kac Rcit V T I M P K D I	H3 112-124	H3K115ac	H3R116cit				175.333	5.50757	0.00667691	0.000209735	126.333	2.08167	0.0104767	0.00017263	148.667	4.16333	0.0109215	0.00030585	124	5.19615	0.0160159	0.000671136	57.6667	0.57735	0.00126845	1.26995e-05	84	1	0.00154034	1.83374e-05	63	1	0.00211127	3.35122e-05	81.6667	2.51661	0.00179333	5.52627e-05
384	8	463	I H A Kme R V T I M P Kme D I	H3 112-124	H3K115me1	H3K122me1				158.667	3.05505	0.00510956	9.83821e-05	129.333	1.1547	0.0109053	9.73634e-05	187.667	22.1886	0.017904	0.00211687	188.667	22.0303	0.029764	0.00347549	57	0	0.00115314	0	76.6667	3.51188	0.00120811	5.53402e-05	64.3333	4.04145	0.00233951	0.000146969	83	9.84886	0.00186884	0.000221758
385	8	464	I H A Kme R V T I M P Kme2 D I	H3 112-124	H3K115me1	H3K122me2				149.333	1.52753	0.00423184	4.32874e-05	114.667	2.51661	0.00880994	0.000193354	170.333	14.0119	0.0148007	0.00121753	172.333	21.5948	0.0262915	0.00329454	58	1	0.00132611	2.28639e-05	77.6667	4.04145	0.00125342	6.52226e-05	61.3333	0.57735	0.00182596	1.71884e-05	78.3333	3.21455	0.00160456	6.58461e-05
386	8	465	I H A Kme R V T I M P Kme3 D I	H3 112-124	H3K115me1	H3K122me3				166.333	3.05505	0.00583054	0.00010709	157	5.56776	0.0148579	0.000526911	228	17.3494	0.0251253	0.00191188	275.333	22.8108	0.0481894	0.00399239	120.333	3.78594	0.0121079	0.000380941	641.333	137.95	0.0267899	0.00576249	82.6667	5.68624	0.00547789	0.000376798	160.667	36.4737	0.00626723	0.00142275
387	8	466	I H A Kme R V T I M P Kac D I	H3 112-124	H3K115me1	H3K122ac				141	2.64575	0.00344817	6.47021e-05	95.6667	2.08167	0.00609553	0.000132636	129.333	6.1101	0.00746001	0.000352434	101	2.64575	0.0111261	0.000291454	56.3333	1.52753	0.00103782	2.81414e-05	72	1	0.000996693	1.3843e-05	59.3333	0.57735	0.00148359	1.44363e-05	94	40.7799	0.00249179	0.00108101
388	8	467	I H A Kme2 R V T I M P Kme D I	H3 112-124	H3K115me2	H3K122me1				146.667	3.05505	0.00398107	8.29252e-05	112.667	1.52753	0.00852422	0.000115571	213	8.7178	0.0224397	0.000918427	183	14.7309	0.0285593	0.00229893	58.6667	0.57735	0.00144142	1.41853e-05	85.3333	1.52753	0.00160075	2.86545e-05	67.3333	0.57735	0.00285307	2.44636e-05	92.3333	4.6188	0.0023974	0.000119926
389	8	468	I H A Kme2 R V T I M P Kme2 D I	H3 112-124	H3K115me2	H3K122me2				146.667	0.57735	0.00398107	1.56714e-05	104	6.08276	0.00728606	0.000426148	242.333	39.5517	0.0276916	0.00451959	201	14.1067	0.0323861	0.00227294	62.3333	0.57735	0.00207565	1.92253e-05	96.3333	3.05505	0.0020991	6.65693e-05	73	4	0.00382311	0.000209485	118.333	41.4045	0.00386982	0.00135404
390	8	469	I H A Kme2 R V T I M P Kme3 D I	H3 112-124	H3K115me2	H3K122me3				147	2.64575	0.00401241	7.22167e-05	126.333	5.03322	0.0104767	0.0004174	232	11.5326	0.0258415	0.00128456	217.333	31.77	0.0358586	0.00524184	81.3333	8.5049	0.00536208	0.000560705	282	35.171	0.0105106	0.00131088	66.6667	4.04145	0.00273894	0.00016604	101	6.245	0.00288821	0.000178583
391	8	470	I H A Kme2 R V T I M P Kac D I	H3 112-124	H3K115me2	H3K122ac				142.333	2.08167	0.00357356	5.22643e-05	95	6.9282	0.00600029	0.000437592	187.333	30.9892	0.0178444	0.00295187	159	32.9242	0.0234569	0.00485722	66.3333	16.1658	0.00276753	0.000674462	91	18.3303	0.00185747	0.000374154	61.6667	3.78594	0.00188302	0.000115606	75.6667	9.86577	0.00145354	0.00018952
392	8	471	I H A Kme3 R V T I M P Kme D I	H3 112-124	H3K115me3	H3K122me1				173.333	0.57735	0.00648882	2.16134e-05	149.667	2.51661	0.0138102	0.000232215	369.667	37.072	0.0504894	0.00506332	418	35.7911	0.0785203	0.00672327	119	7.54983	0.0118773	0.000753544	740	42.4617	0.0312599	0.00179372	241.333	71.5984	0.0326391	0.00968332	610.333	175.745	0.0317325	0.00913737
393	8	472	I H A Kme3 R V T I M P Kme2 D I	H3 112-124	H3K115me3	H3K122me2				153.667	2.08167	0.00463935	6.28476e-05	119.333	0.57735	0.00947664	4.58492e-05	331.333	16.7432	0.0436262	0.00220455	366.667	13.6137	0.0676068	0.00251013	102	4.3589	0.00893681	0.000381908	593	103.595	0.0246002	0.00429758	157	11.1355	0.0182026	0.00129105	395.667	12.0139	0.0195756	0.000594388
394	8	473	I H A Kme3 R V T I M P Kme3 D I	H3 112-124	H3K115me3	H3K122me3				173.667	3.51188	0.00652017	0.000131851	151	2.64575	0.0140007	0.000245313	534.333	86.031	0.0799714	0.0128759	675.667	54.4457	0.1333	0.0107414	181.667	21.0792	0.0227168	0.00263588	1480	289.28	0.064785	0.0126629	531.333	41.3078	0.0822825	0.00639694	1458.33	316.413	0.0797561	0.0173046
395	8	474	I H A Kme3 R V T I M P Kac D I	H3 112-124	H3K115me3	H3K122ac				147.667	2.51661	0.00407511	6.94501e-05	116.333	17.0392	0.00904805	0.00132525	321.667	59.2143	0.0418954	0.00771236	389.667	129.867	0.0724966	0.0241614	118	17.7764	0.0117043	0.00176323	621.333	108.896	0.0258838	0.00453644	184	54.8361	0.0228245	0.00680222	441.333	132.802	0.0221618	0.00666872
396	8	475	I H A Kac R V T I M P Kme D I	H3 112-124	H3K115ac	H3K122me1				190.333	2.08167	0.00808752	8.84528e-05	168	7	0.0164294	0.000684556	189.667	5.85947	0.0182621	0.00056418	181	7.54983	0.0281341	0.00117352	58.3333	0.57735	0.00138376	1.36957e-05	80	3.60555	0.00135913	6.1255e-05	62.6667	0.57735	0.00205421	1.89255e-05	79	6.55744	0.00164232	0.000136321
397	8	476	I H A Kac R V T I M P Kme2 D I	H3 112-124	H3K115ac	H3K122me2				175.333	3.05505	0.00667691	0.00011634	145.333	7.0946	0.0131911	0.000643938	198	40.0375	0.0197541	0.00399447	176.333	11.9304	0.0271419	0.00183637	58	1.73205	0.00132611	3.96015e-05	87.3333	10.6927	0.00169136	0.000207082	63	1.73205	0.00211127	5.80449e-05	78	6.55744	0.00158568	0.000133308
398	8	477	I H A Kac R V T I M P Kme3 D I	H3 112-124	H3K115ac	H3K122me3				230	9.53939	0.0118178	0.000490151	242.333	17.3877	0.0270489	0.00194079	311	35.5949	0.0399857	0.00457649	327	100.539	0.0591737	0.0181934	110.333	9.50438	0.0103782	0.000894006	553.667	44.2757	0.0228182	0.00182473	90.3333	8.62168	0.0067903	0.000648086	162	7	0.00634273	0.000274069
399	8	478	I H A Kac R V T I M P Kac D I	H3 112-124	H3K115ac	H3K122ac				205	6.55744	0.00946679	0.000302819	234.333	8.62168	0.025906	0.000953143	268	11.7898	0.0322869	0.00142036	333.333	72.3901	0.0605202	0.0131432	64.3333	2.51661	0.00242159	9.47284e-05	113.667	5.1316	0.00288437	0.000130218	75	3.60555	0.00416548	0.000200251	109.333	9.81495	0.00336014	0.000301643
400	8	H1	A R T K Q T A R K S T G G	Unmod H3 variant						151.667	4.16333	0.00445127	0.00012219	122.333	2.88675	0.00990523	0.000233738	133.667	2.51661	0.00823586	0.000155061	119.333	1.1547	0.0150237	0.000145374	57	0	0.00115314	0	72.3333	2.3094	0.00101179	3.23038e-05	62.6667	2.3094	0.00205421	7.5702e-05	74.6667	2.3094	0.00139691	4.32058e-05
401	8	H2	T A R K S T G G K A P R K	Unmod H3 variant						163	15.5885	0.00551707	0.000527623	135.333	5.03322	0.0117625	0.000437461	123	8.66025	0.00632609	0.000445411	138	34	0.0189923	0.00467926	55.6667	0.57735	0.000922509	9.56786e-06	64.6667	1.1547	0.000664462	1.18648e-05	57.3333	0.57735	0.00114123	1.14922e-05	67.6667	3.05505	0.00100049	4.51707e-05
402	8	H3	T G G K A P R K Q L A T K	Unmod H3 variant						145.667	15.885	0.00388703	0.000423882	104	3	0.00728606	0.000210175	131.667	11.547	0.00787778	0.000690871	95	7.81025	0.00985047	0.000809838	55	0	0.000807196	0	69.3333	2.08167	0.000875882	2.62975e-05	59.6667	0.57735	0.00154066	1.49078e-05	72.3333	4.6188	0.00126477	8.07612e-05
403	8	H4	P R K Q L A T K A A R K S	Unmod H3 variant						141	1.73205	0.00344817	4.23575e-05	128.667	2.08167	0.01081	0.000174893	128	5.56776	0.00722129	0.000314113	125.333	7.63763	0.0162993	0.000993257	55.6667	0.57735	0.000922509	9.56786e-06	67.3333	1.1547	0.000785273	1.34667e-05	57.6667	0.57735	0.00119829	1.19971e-05	71	2	0.00118926	3.35004e-05
404	8	H5	A T K A A R K S A P A T G	Unmod H3 variant						173	12.7671	0.00645748	0.000476552	125.667	18.5562	0.0103814	0.00153295	131	9.53939	0.00775841	0.000564966	119	17.6918	0.0149529	0.00222305	57.6667	0.57735	0.00126845	1.26995e-05	81.3333	5.68624	0.00141953	9.92435e-05	60.6667	0.57735	0.00171184	1.62912e-05	71	2	0.00118926	3.35004e-05
405	8	H6	A T K A A R K S A P S T G	Unmod H3 variant						134.667	7.50555	0.00285258	0.000158986	106	3.60555	0.00757179	0.000257552	179.333	103.693	0.016412	0.0094897	93	6.08276	0.00942527	0.00061647	55.6667	0.57735	0.000922509	9.56786e-06	65.3333	2.51661	0.000694665	2.67582e-05	58.3333	0.57735	0.00131241	1.29895e-05	69.3333	2.08167	0.00109488	3.28726e-05
406	8	H7	R K S A P A T G G V K K P	Unmod H3 variant						146.667	1.52753	0.00398107	4.14626e-05	130.667	2.3094	0.0110958	0.000196106	132.333	3.51188	0.00799714	0.000212229	147.333	2.51661	0.0209765	0.000358302	54.3333	0.57735	0.000691882	7.35199e-06	61.6667	1.52753	0.000528549	1.30925e-05	58.3333	0.57735	0.00131241	1.29895e-05	64.6667	4.6188	0.000830596	5.93251e-05
407	8	H8	R K S A P S T G G V K K P	Unmod H3 variant						134.333	1.1547	0.00282123	2.42507e-05	125.333	4.50925	0.0103338	0.000371791	125.333	1.52753	0.00674385	8.21921e-05	148.333	21.362	0.0211891	0.00305152	54	0	0.000634225	0	60.3333	1.1547	0.000468144	8.95965e-06	55.3333	0.57735	0.000798859	8.33533e-06	67	3.4641	0.000962736	4.97764e-05
408	8	H9	A T G G V K K P H R Y R P	Unmod H3 variant						163	32.2335	0.00551707	0.00109101	118.667	10.116	0.0093814	0.000799737	117.667	12.0139	0.00537121	0.000548406	136	49.6689	0.0185671	0.00678093	53	1	0.000461255	8.70292e-06	55	1.73205	0.000226521	7.13356e-06	53.3333	1.52753	0.000456491	1.30744e-05	60.3333	3.78594	0.000585193	3.67211e-05
409	8	H16	P F Q R L V R E I A Q D F	Unmod H3 variant						397	25.1197	0.0275226	0.00174146	282.333	13.5769	0.0327635	0.00157554	165	1	0.0138458	8.39139e-05	170.333	35.5715	0.0258663	0.00540179	75	1	0.00426661	5.68881e-05	119.667	4.72582	0.00315619	0.000124643	95	3.4641	0.00758916	0.000276733	105.667	7.37111	0.00315249	0.000219912
410	8	H17	V R E I A Q D F K T D L R	Unmod H3 variant						157	3	0.00495282	9.46399e-05	133.667	7.02377	0.0115244	0.000605569	135.333	2.88675	0.00853426	0.000182041	111.667	6.1101	0.0133938	0.000732873	65.3333	2.3094	0.00259456	9.17123e-05	104.667	8.0829	0.00247663	0.000191258	78.3333	3.05505	0.00473609	0.000184711	93.6667	2.08167	0.00247291	5.49585e-05
411	8	H18	Q D F K T D L R F Q S S A	Unmod H3 variant						155.667	2.08167	0.00482743	6.45553e-05	129.667	2.08167	0.0109529	0.000175838	142	3	0.00972786	0.000205518	127.667	9.0185	0.0167954	0.00118644	62	1	0.00201799	3.25482e-05	84.6667	3.51188	0.00157055	6.51446e-05	82.3333	16.1658	0.00542083	0.00106436	98.6667	2.88675	0.00275607	8.0636e-05
412	8	H21	A L Q E A C E A Y L V G L	Unmod H3 variant						122	4.3589	0.00166139	5.93593e-05	63.3333	1.52753	0.00147626	3.56057e-05	97.6667	1.52753	0.0017904	2.80023e-05	56.3333	1.52753	0.00162993	4.4197e-05	53.3333	0.57735	0.000518911	5.61738e-06	58.6667	2.08167	0.000392637	1.39319e-05	54.3333	0.57735	0.000627675	6.66972e-06	57.6667	0.57735	0.000434175	4.3469e-06
413	8	H22	A L Q E A S E A Y L V G L	Unmod H3 variant						123.667	0.57735	0.00181812	8.4881e-06	69.3333	1.52753	0.00233344	5.14095e-05	104	2	0.00292433	5.6237e-05	58.3333	2.08167	0.00205513	7.33389e-05	54	0	0.000634225	0	60	2	0.000453042	1.51014e-05	55.3333	0.57735	0.000798859	8.33533e-06	58.3333	0.57735	0.00047193	4.67089e-06
414	8	H23	V G L F E D T N L C A I H	Unmod H3 variant						123.333	2.51661	0.00178678	3.64591e-05	74.6667	1.1547	0.00309539	4.78693e-05	102.667	0.57735	0.00268561	1.51026e-05	60	1	0.00240947	4.01578e-05	55	0	0.000807196	0	56.3333	1.52753	0.000286927	7.78026e-06	54.3333	0.57735	0.000627675	6.66972e-06	58.3333	1.1547	0.00047193	9.34178e-06
415	8	H25	A I H A K R V T I M P K D	Unmod H3 variant						148.333	5.03322	0.0041378	0.000140403	145.333	2.3094	0.0131911	0.000209612	116	4.3589	0.00507281	0.00019062	141	14.7986	0.0196301	0.00206027	54.3333	0.57735	0.000691882	7.35199e-06	61.3333	1.52753	0.000513448	1.27876e-05	63	0	0.00211127	0	65	1.73205	0.000849473	2.26359e-05
416	8	H26	R V T I M P K D I Q L A R	Unmod H3 variant						163	2.64575	0.00551707	8.95509e-05	184	9.84886	0.0187152	0.00100176	186.667	8.96289	0.017725	0.000851074	247.333	16.5025	0.0422366	0.0028181	72	2.64575	0.00374769	0.000137715	139	27.2213	0.00403208	0.000789629	96.3333	8.32666	0.0078174	0.000675705	153.333	20.6478	0.00585193	0.00078802
417	9	479	S G R G K G G K G L G K G	H4 1-13						193	6.55744	0.0083383	0.000283305	178.667	10.504	0.0179532	0.00105549	108.333	5.50757	0.00370017	0.000188113	92.3333	9.81495	0.00928354	0.000986832	68	3	0.00305581	0.000134815	96.6667	33.8575	0.0021142	0.000740498	75	10.1489	0.00416548	0.000563666	53.3333	0.57735	0.000188772	2.04352e-06
418	9	480	Sph G R G K G G K G L G K G	H4 1-13	H4S1ph					169	36.428	0.00608131	0.00131083	137.667	5.1316	0.0120958	0.000450878	106	4.3589	0.00328241	0.000134978	67	7	0.00389767	0.000407219	54.6667	0.57735	0.000749539	7.91609e-06	58	1	0.000362434	6.24886e-06	58.3333	1.1547	0.00131241	2.5979e-05	69.6667	7.50555	0.00111375	0.000119991
419	9	481	S G Rme G K G G K G L G K G	H4 1-13	H4R3me1					155.667	4.04145	0.00482743	0.000125331	111.667	9.29157	0.00838135	0.000697396	114.333	4.16333	0.00477441	0.000173855	108.333	15.8219	0.0126851	0.00185265	57	1	0.00115314	2.02305e-05	62	7.81025	0.000543651	6.84846e-05	57.6667	0.57735	0.00119829	1.19971e-05	72	12.49	0.00124589	0.000216128
420	9	482	S G Rme2a G K G G K G L G K G	H4 1-13	H4R3me2a					126.667	0.57735	0.00210025	9.57299e-06	74.3333	1.52753	0.00304776	6.26305e-05	102.667	1.52753	0.00268561	3.99578e-05	67.6667	1.52753	0.0040394	9.11865e-05	53.6667	1.1547	0.000576568	1.24055e-05	50.3333	0.57735	1.51014e-05	1.73221e-07	55.6667	1.52753	0.00085592	2.34869e-05	54	1	0.000226526	4.19493e-06
421	9	483	S G Rme2s G K G G K G L G K G	H4 1-13	H4R3me2s					136.667	2.3094	0.00304066	5.13812e-05	128	22.5389	0.0107148	0.00188671	96.6667	9.81495	0.00161136	0.000163608	70.6667	16.7432	0.0046772	0.00110818	53	0	0.000461255	0	57	6.245	0.00031713	3.47451e-05	56.3333	2.51661	0.000970043	4.33353e-05	54	5.19615	0.000226526	2.17975e-05
422	9	484	S G Rcit G K G G K G L G K G	H4 1-13	H4R3cit					160	14.7986	0.00523495	0.000484188	157	4.3589	0.0148579	0.000412509	99.3333	7.57188	0.0020888	0.000159223	70.6667	2.08167	0.0046772	0.000137779	59.6667	1.52753	0.00161439	4.133e-05	94	1.73205	0.00199339	3.67303e-05	62.3333	0.57735	0.00199715	1.84982e-05	68.3333	28.3078	0.00103825	0.000430104
423	9	485	S G R G Kac G G K G L G K G	H4 1-13	H4K5ac					125.667	1.52753	0.00200621	2.43862e-05	89.6667	5.50757	0.00523834	0.000321753	98.6667	2.88675	0.00196944	5.76212e-05	79.6667	6.50641	0.0065906	0.000538257	52.6667	0.57735	0.000403598	4.42438e-06	56.6667	2.3094	0.000302028	1.23089e-05	54	1	0.000570613	1.05669e-05	60.3333	1.1547	0.000585193	1.11998e-05
424	9	486	S G R G K G G Kac G L G K G	H4 1-13	H4K8ac					130.667	1.52753	0.00247641	2.89499e-05	86.6667	1.52753	0.00480975	8.47733e-05	102.333	0.57735	0.00262593	1.48151e-05	74.3333	1.52753	0.00545674	0.000112134	52.3333	0.57735	0.000345941	3.81648e-06	52	2	9.06084e-05	3.48494e-06	54.3333	0.57735	0.000627675	6.66972e-06	57.6667	1.52753	0.000434175	1.15008e-05
425	9	487	S G R G K G G K G L G Kac G	H4 1-13	H4K12ac					129.667	1.52753	0.00238237	2.80653e-05	98.6667	15.0444	0.00652412	0.000994777	101.667	9.2376	0.00250656	0.000227751	75	9.84886	0.00559847	0.00073518	53.6667	0.57735	0.000576568	6.20277e-06	52.6667	3.78594	0.000120811	8.68451e-06	55.3333	2.3094	0.000798859	3.33413e-05	55.3333	3.05505	0.000302035	1.66759e-05
426	9	488	Sph G Rme G K G G K G L G K G	H4 1-13	H4S1ph	H4R3me1				154	24.5764	0.0046707	0.000745383	127.667	7.0946	0.0106672	0.000592788	96	0	0.001492	0	61.6667	1.52753	0.0027638	6.84612e-05	53.6667	1.1547	0.000576568	1.24055e-05	57.6667	1.1547	0.000347332	6.95488e-06	55	1	0.000741797	1.34872e-05	52.3333	0.57735	0.00013214	1.45779e-06
427	9	489	Sph G Rme2a G K G G K G L G K G	H4 1-13	H4S1ph	H4R3me2a				168.667	28.9367	0.00604997	0.00103794	168.333	18.5831	0.016477	0.00181897	106.333	1.52753	0.00334209	4.80105e-05	86	14.9332	0.00793707	0.00137821	56.3333	0.57735	0.00103782	1.06365e-05	71.6667	3.05505	0.000981591	4.18439e-05	62	2	0.00194009	6.25834e-05	89.6667	9.07377	0.00224639	0.000227322
428	9	490	Sph G Rme2s G K G G K G L G K G	H4 1-13	H4S1ph	H4R3me2s				159.667	24.5832	0.0052036	0.000801176	112.667	3.21455	0.00852422	0.000243209	107	4.3589	0.00346145	0.00014101	89.3333	1.52753	0.00864574	0.000147835	55.6667	0.57735	0.000922509	9.56786e-06	59	2.64575	0.000407738	1.82843e-05	57.6667	0.57735	0.00119829	1.19971e-05	71	6.08276	0.00118926	0.000101887
429	9	491	Sph G Rcit G K G G K G L G K G	H4 1-13	H4S1ph	H4R3cit				140	10.1489	0.00335413	0.000243148	89.6667	3.21455	0.00523834	0.000187795	103.333	1.52753	0.00280497	4.14644e-05	68.3333	3.21455	0.00418114	0.00019669	57.3333	5.7735	0.00121079	0.000121928	53	0	0.000135913	0	54.6667	0.57735	0.000684736	7.23169e-06	56.6667	0.57735	0.000377544	3.84662e-06
430	9	492	Sph G R G Kac G G K G L G K G	H4 1-13	H4S1ph	H4K5ac				141.333	1.52753	0.00347951	3.76065e-05	135	10.4403	0.0117148	0.000905975	95.3333	0.57735	0.00137264	8.31289e-06	61.3333	1.52753	0.00269293	6.70684e-05	54.3333	0.57735	0.000691882	7.35199e-06	58	1	0.000362434	6.24886e-06	55.6667	0.57735	0.00085592	8.87723e-06	53.6667	0.57735	0.000207649	2.2339e-06
431	9	493	Sph G R G K G G Kac G L G K G	H4 1-13	H4S1ph	H4K8ac				151.667	14.5717	0.00445127	0.000427664	157	19.1572	0.0148579	0.00181296	101.667	1.52753	0.00250656	3.76607e-05	72.3333	12.0968	0.00503154	0.00084146	53.6667	0.57735	0.000576568	6.20277e-06	57.3333	1.1547	0.000332231	6.69117e-06	55	1	0.000741797	1.34872e-05	56.3333	2.88675	0.000358667	1.83795e-05
432	9	494	Sph G R G K G G K G L G Kac G	H4 1-13	H4S1ph	H4K12ac				146	13.0767	0.00391837	0.000350955	126.667	4.6188	0.0105243	0.000383761	102.667	2.51661	0.00268561	6.58308e-05	90.6667	4.93288	0.0089292	0.000485809	54.6667	0.57735	0.000749539	7.91609e-06	64.3333	17.8979	0.00064936	0.000180655	55	1	0.000741797	1.34872e-05	56.6667	1.52753	0.000377544	1.01772e-05
433	9	495	S G R G Kac G G Kac G L G K G	H4 1-13	H4K5ac	H4K8ac				182.667	8.5049	0.00736654	0.000342984	158.667	4.50925	0.015096	0.000429022	129.333	1.1547	0.00746001	6.66037e-05	145.333	15.9478	0.0205513	0.00225516	59.3333	2.08167	0.00155673	5.46169e-05	65	7.2111	0.000679563	7.53908e-05	67.3333	2.08167	0.00285307	8.82049e-05	81.3333	4.04145	0.00177446	8.81727e-05
434	9	496	S G R G Kac G G K G L G Kac G	H4 1-13	H4K5ac	H4K12ac				163	15.6205	0.00551707	0.000528708	168	29.1033	0.0164294	0.00284612	107.333	19.0875	0.00352113	0.000626176	87.3333	22.1886	0.00822054	0.00208857	61.6667	2.51661	0.00196033	8.0001e-05	79	22.6053	0.00131382	0.000375941	63.3333	4.16333	0.00216833	0.000142539	59.6667	13.3167	0.000547438	0.00012218
435	9	497	S G R G K G G Kac G L G Kac G	H4 1-13	H4K8ac	H4K12ac				124.333	4.93288	0.00188082	7.46208e-05	90.3333	5.68624	0.00533359	0.000335735	97.6667	5.50757	0.0017904	0.000100964	60.6667	1.52753	0.0025512	6.42367e-05	53.6667	1.1547	0.000576568	1.24055e-05	59.6667	1.1547	0.000437941	8.47526e-06	55.3333	1.1547	0.000798859	1.66707e-05	53	2	0.000169895	6.41112e-06
436	9	498	S G R G Kac G G Kac G L G Kac G	H4 1-13	H4K5ac	H4K8ac	H4K12ac			148.667	13.4288	0.00416915	0.000376593	90.6667	7.23418	0.00538121	0.00042936	111	3	0.00417761	0.000112908	79	5	0.00644887	0.000408156	58.6667	0.57735	0.00144142	1.41853e-05	65.3333	4.50925	0.000694665	4.79452e-05	59.6667	0.57735	0.00154066	1.49078e-05	72.6667	6.4291	0.00128365	0.000113569
437	9	499	K G L G K G G A K R H R K	H4 8-19						157	1.73205	0.00495282	5.46404e-05	144.667	16.5025	0.0130959	0.00149388	113.667	5.03322	0.00465505	0.000206128	112.667	11.3725	0.0136064	0.00137342	56.6667	0.57735	0.00109548	1.11613e-05	61.6667	1.52753	0.000528549	1.30925e-05	59.6667	1.1547	0.00154066	2.98156e-05	64	3.4641	0.000792842	4.29138e-05
438	9	500	Kac G L G K G G A K R H R K	H4 8-19	H4K8ac					173.667	16.6533	0.00652017	0.000625235	187	47.0319	0.0191438	0.0048148	110	6.9282	0.00399857	0.000251844	108	33.1512	0.0126143	0.00387202	57.3333	1.1547	0.00121079	2.43855e-05	69.3333	5.50757	0.000875882	6.95766e-05	60.6667	0.57735	0.00171184	1.62912e-05	65	12.1244	0.000849473	0.000158451
439	9	501	K G L G Kac G G A K R H R K	H4 8-19	H4K12ac					183.333	11.5902	0.00742923	0.000469672	255	14.7309	0.0288585	0.00166711	107.333	11.0151	0.00352113	0.000361358	83	2.64575	0.00729927	0.000232675	66.6667	4.16333	0.00282518	0.000176433	118.333	1.52753	0.00309579	3.99625e-05	68.3333	1.52753	0.00302425	6.76042e-05	53.3333	0.57735	0.000188772	2.04352e-06
440	9	502	K G L G K G G A Kac R H R K	H4 8-19	H4K16ac					155.667	4.93288	0.00482743	0.000152975	141.333	6.1101	0.0126196	0.000545571	109.333	2.51661	0.00387921	8.92908e-05	98.3333	23.7136	0.0105591	0.00254639	57.6667	1.52753	0.00126845	3.35998e-05	90	3	0.00181217	6.04056e-05	62.3333	1.52753	0.00199715	4.89416e-05	92	18.1934	0.00237853	0.000470364
441	9	503	K G L G K G G A K Rme H R K	H4 8-19	H4R17me1					209.333	56.2257	0.0098743	0.00265218	165	13.8924	0.0160008	0.00134721	107.333	2.08167	0.00352113	6.82902e-05	89.3333	3.51188	0.00864574	0.000339882	58.3333	0.57735	0.00138376	1.36957e-05	74.6667	2.88675	0.0011175	4.32048e-05	59.3333	3.21455	0.00148359	8.03779e-05	71	12.1244	0.00118926	0.000203085
442	9	504	K G L G K G G A K Rme2a H R K	H4 8-19	H4R17me2a					146.333	13.0128	0.00394972	0.000351232	120	12	0.00957188	0.000957188	107.667	1.1547	0.00358081	3.84033e-05	88.6667	6.65833	0.008504	0.000638599	62.3333	13.5769	0.00207565	0.0004521	60.6667	2.08167	0.000483245	1.65817e-05	56	1	0.000912981	1.63032e-05	59	1.73205	0.000509684	1.49627e-05
443	9	505	K G L G K G G A K Rme2s H R K	H4 8-19	H4R17me2s					153.667	7.63763	0.00463935	0.000230588	193.333	6.65833	0.0200486	0.000690465	97.3333	4.04145	0.00173072	7.18627e-05	57.3333	7.63763	0.00184253	0.000245452	55	1	0.000807196	1.46763e-05	69	3.60555	0.00086078	4.49795e-05	54.6667	0.57735	0.000684736	7.23169e-06	52.3333	0.57735	0.00013214	1.45779e-06
444	9	506	K G L G K G G A K Rcit H R K	H4 8-19	H4R17cit					108	1	0.000344817	3.19275e-06	55.6667	0.57735	0.000380971	3.95126e-06	98.3333	2.08167	0.00190976	4.04287e-05	50.3333	0.57735	0.000354333	4.06439e-06	50.3333	0.57735	0	0	50.6667	0.57735	3.02028e-05	3.44163e-07	54.6667	1.1547	0.000684736	1.44634e-05	51.3333	0.57735	7.55087e-05	8.49253e-07
445	9	507	Kac G L G Kac G G A K R H R K	H4 8-19	H4K8ac	H4K12ac				107	5.19615	0.000250776	1.21782e-05	54	1	0.000142864	2.64563e-06	119.333	26.3502	0.00566961	0.00125192	51	0	0.000496067	0	50.6667	0.57735	5.76568e-05	6.57004e-07	51.3333	0.57735	6.04056e-05	6.79387e-07	60.3333	15.308	0.00165478	0.000419855	52	0	0.000113263	0
446	9	508	Kac G L G K G G A Kac R H R K	H4 8-19	H4K8ac	H4K16ac				109	3.60555	0.000438858	1.45167e-05	53.6667	0.57735	9.52426e-05	1.02463e-06	111.667	32.3471	0.00429697	0.00124473	50	0	0.000283467	0	50.6667	0.57735	5.76568e-05	6.57004e-07	51	0	4.53042e-05	0	59	13.8564	0.00142653	0.000335028	52	0	0.000113263	0
447	9	509	K G L G Kac G G A Kac R H R K	H4 8-19	H4K12ac	H4K16ac				106.333	3.51188	0.000188082	6.2118e-06	55.3333	2.08167	0.000333349	1.25408e-05	99.6667	16.0728	0.00214848	0.000346475	49.3333	0.57735	0.000141733	1.65871e-06	50.3333	0.57735	0	0	50	1	0	0	51	0	5.70613e-05	0	50	1	0	0
448	9	510	Kac G L G Kac G G A Kac R H R K	H4 8-19	H4K8ac	H4K12ac	H4K16ac			-	-	-	-	56.3333	0.57735	0.000476213	4.88062e-06	-	-	-	-	49	1	7.08667e-05	1.44626e-06	-	-	-	-	50.6667	0.57735	3.02028e-05	3.44163e-07	-	-	-	-	50.3333	0.57735	1.88772e-05	2.16531e-07
449	9	511	K G L G K G G A Kac Rme H R K	H4 8-19	H4K16ac	H4R17me1				-	-	-	-	54	1	0.000142864	2.64563e-06	-	-	-	-	50.6667	0.57735	0.0004252	4.84519e-06	-	-	-	-	50.6667	0.57735	3.02028e-05	3.44163e-07	-	-	-	-	51.3333	0.57735	7.55087e-05	8.49253e-07
450	9	512	K G L G K G G A Kac Rme2a H R K	H4 8-19	H4K16ac	H4R17me2a				-	-	-	-	53	1	0	0	-	-	-	-	50	0	0.000283467	0	-	-	-	-	50.3333	0.57735	1.51014e-05	1.73221e-07	-	-	-	-	50.3333	0.57735	1.88772e-05	2.16531e-07
451	9	513	K G L G K G G A Kac Rme2s H R K	H4 8-19	H4K16ac	H4R17me2s				-	-	-	-	55	3.4641	0.000285728	1.79962e-05	-	-	-	-	50	1	0.000283467	5.66934e-06	-	-	-	-	50.3333	0.57735	1.51014e-05	1.73221e-07	-	-	-	-	51	0	5.66316e-05	0
452	9	514	K G L G K G G A Kac Rcit H R K	H4 8-19	H4K16ac	H4R17cit				-	-	-	-	56.3333	1.52753	0.000476213	1.29129e-05	-	-	-	-	49	1	7.08667e-05	1.44626e-06	-	-	-	-	50	1	0	0	-	-	-	-	50.6667	0.57735	3.77544e-05	4.30214e-07
453	9	515	K R H R K V L R D N I Q G	H4 16-28						-	-	-	-	54.6667	0.57735	0.000238107	2.51471e-06	-	-	-	-	50.3333	0.57735	0.000354333	4.06439e-06	-	-	-	-	51.3333	2.3094	6.04056e-05	2.71755e-06	-	-	-	-	52.3333	0.57735	0.00013214	1.45779e-06
454	9	516	K R H Rme K V L R D N I Q G	H4 16-28	H4R19me1					-	-	-	-	53.6667	0.57735	9.52426e-05	1.02463e-06	-	-	-	-	50.6667	0.57735	0.0004252	4.84519e-06	-	-	-	-	50.3333	0.57735	1.51014e-05	1.73221e-07	-	-	-	-	52	1	0.000113263	2.17814e-06
455	9	517	K R H Rme2a K V L R D N I Q G	H4 16-28	H4R19me2a					-	-	-	-	53.3333	0.57735	4.76213e-05	5.15516e-07	-	-	-	-	49.6667	0.57735	0.0002126	2.47137e-06	-	-	-	-	50.3333	0.57735	1.51014e-05	1.73221e-07	-	-	-	-	51	0	5.66316e-05	0
456	9	518	K R H Rme2s K V L R D N I Q G	H4 16-28	H4R19me2s					-	-	-	-	56.6667	1.52753	0.000523834	1.41207e-05	-	-	-	-	48.6667	0.57735	0	0	-	-	-	-	50.6667	0.57735	3.02028e-05	3.44163e-07	-	-	-	-	58.6667	10.9697	0.000490807	9.17724e-05
457	9	519	K R H Rcit K V L R D N I Q G	H4 16-28	H4R19cit					-	-	-	-	56.3333	2.51661	0.000476213	2.12741e-05	-	-	-	-	50	1	0.000283467	5.66934e-06	-	-	-	-	50.6667	0.57735	3.02028e-05	3.44163e-07	-	-	-	-	51.6667	1.1547	9.43859e-05	2.10944e-06
458	9	520	K R H R Kme V L R D N I Q G	H4 16-28	H4K20me1					-	-	-	-	54	0	0.000142864	0	-	-	-	-	50	0	0.000283467	0	-	-	-	-	51	0	4.53042e-05	0	-	-	-	-	51.3333	0.57735	7.55087e-05	8.49253e-07
459	9	521	K R H R Kme2 V L R D N I Q G	H4 16-28	H4K20me2					-	-	-	-	53	0	0	0	-	-	-	-	49.3333	0.57735	0.000141733	1.65871e-06	-	-	-	-	50.3333	0.57735	1.51014e-05	1.73221e-07	-	-	-	-	51	1	5.66316e-05	1.11042e-06
460	9	522	K R H R Kme3 V L R D N I Q G	H4 16-28	H4K20me3					-	-	-	-	57.6667	3.21455	0.000666698	3.71642e-05	-	-	-	-	49	1	7.08667e-05	1.44626e-06	-	-	-	-	50.3333	0.57735	1.51014e-05	1.73221e-07	-	-	-	-	67.3333	15.5027	0.000981614	0.000226005
461	9	523	K R H R Kac V L R D N I Q G	H4 16-28	H4K20ac					-	-	-	-	56.6667	1.1547	0.000523834	1.06742e-05	-	-	-	-	50.3333	0.57735	0.000354333	4.06439e-06	-	-	-	-	50.6667	0.57735	3.02028e-05	3.44163e-07	-	-	-	-	59.3333	10.9697	0.000528561	9.77214e-05
462	9	524	K R H R K V L Rme D N I Q G	H4 16-28	H4R23me1					-	-	-	-	54	1.73205	0.000142864	4.58236e-06	-	-	-	-	50.3333	0.57735	0.000354333	4.06439e-06	-	-	-	-	50.3333	0.57735	1.51014e-05	1.73221e-07	-	-	-	-	52.3333	0.57735	0.00013214	1.45779e-06
463	9	525	K R H R K V L Rme2a D N I Q G	H4 16-28	H4R23me2a					-	-	-	-	252.667	345.833	0.0285252	0.0390433	-	-	-	-	50.6667	0.57735	0.0004252	4.84519e-06	-	-	-	-	50	0	0	0	-	-	-	-	51.3333	0.57735	7.55087e-05	8.49253e-07
464	9	526	K R H R K V L Rme2s D N I Q G	H4 16-28	H4R23me2s					-	-	-	-	55.3333	3.21455	0.000333349	1.93657e-05	-	-	-	-	50.3333	2.08167	0.000354333	1.46544e-05	-	-	-	-	50.3333	0.57735	1.51014e-05	1.73221e-07	-	-	-	-	65	21.6564	0.000849473	0.000283024
465	9	527	K R H R K V L Rcit D N I Q G	H4 16-28	H4R23cit					130	2	0.00241372	3.71341e-05	85	4.3589	0.00457165	0.000234439	121	13	0.00596801	0.000641191	62.3333	5.1316	0.00290553	0.000239199	57	0	0.00115314	0	62	7.54983	0.000543651	6.62012e-05	62.3333	5.85947	0.00199715	0.000187736	66.3333	1.1547	0.000924982	1.61017e-05
466	9	528	K R H Rme Kme V L R D N I Q G	H4 16-28	H4R19me1	H4K20me1				163	5	0.00551707	0.000169235	123.333	5.03322	0.0100481	0.000410062	141.333	6.50641	0.0096085	0.000442336	117	26.2869	0.0145277	0.00326399	62.6667	0.57735	0.0021333	1.96542e-05	81.6667	2.3094	0.00143463	4.05691e-05	65.3333	0.57735	0.0025107	2.2187e-05	97.6667	9.71253	0.00269944	0.000268448
467	9	529	K R H Rme Kme2 V L R D N I Q G	H4 16-28	H4R19me1	H4K20me2				147.333	3.05505	0.00404376	8.38499e-05	119	13	0.00942902	0.00103006	135	8.18535	0.00847458	0.000513833	153.667	10.5987	0.022323	0.00153967	65	10.3923	0.0025369	0.000405604	75.6667	5.85947	0.00116281	9.00454e-05	62.3333	1.52753	0.00199715	4.89416e-05	88.6667	4.04145	0.00218975	9.98096e-05
468	9	530	K R H Rme Kme3 V L R D N I Q G	H4 16-28	H4R19me1	H4K20me3				154.333	8.3865	0.00470205	0.00025551	97.6667	5.85947	0.00638126	0.00038284	145.667	1.52753	0.0103843	0.000108895	109.333	4.04145	0.0128977	0.000476758	100.667	1.52753	0.00870618	0.000132108	396.667	104.577	0.0157055	0.00414058	101.333	2.51661	0.00867332	0.000215402	162.333	20.1329	0.00636161	0.000788979
469	9	531	K R H Rme Kac V L R D N I Q G	H4 16-28	H4R19me1	H4K20ac				152	6.08276	0.00448262	0.000179386	120.667	19.8578	0.00966713	0.0015909	122.667	9.29157	0.00626641	0.000474659	77.3333	8.3865	0.00609454	0.000660929	59.3333	0.57735	0.00155673	1.5148e-05	56.3333	0.57735	0.000286927	2.94066e-06	58.6667	0.57735	0.00136947	1.34772e-05	132.667	104.357	0.00468154	0.00368254
470	9	532	K R H Rme2a Kme V L R D N I Q G	H4 16-28	H4R19me2a	H4K20me1				145	2	0.00382433	5.27494e-05	109	4.3589	0.00800038	0.000319934	131.333	3.51188	0.0078181	0.000209058	108.333	27.0617	0.0126851	0.00316875	59	1.73205	0.00149908	4.40081e-05	71.3333	3.05505	0.00096649	4.13926e-05	61.6667	2.88675	0.00188302	8.81485e-05	593.667	623.019	0.0307887	0.0323109
471	10	533	K R H Rme2a Kme2 V L R D N I Q G	H4 16-28	H4R19me2a	H4K20me2				368.333	19.8578	0.0248268	0.00133848	157	7.2111	0.0148579	0.00068243	204.333	10.5987	0.020888	0.00108346	137.333	5.50757	0.0188505	0.000755976	75	2	0.00426661	0.000113776	75	5.56776	0.00113261	8.40811e-05	71	1	0.00348074	4.90245e-05	71	1	0.00118926	1.67502e-05
472	10	534	K R H Rme2a Kme3 V L R D N I Q G	H4 16-28	H4R19me2a	H4K20me3				265.667	11.7189	0.0151719	0.000669256	169	5	0.0165722	0.000490302	204.333	6.65833	0.020888	0.00068065	233	53.7029	0.0391893	0.00903252	110.667	2.3094	0.0104359	0.000217777	365.667	61.6468	0.014301	0.00241098	108	5	0.00981455	0.000454377	305.333	40.0666	0.0144599	0.00189747
473	10	535	K R H Rme2a Kac V L R D N I Q G	H4 16-28	H4R19me2a	H4K20ac				143.667	1.1547	0.00369894	2.97297e-05	95	0	0.00600029	0	136.333	6.1101	0.0087133	0.000390507	151	8.544	0.0217561	0.00123102	57.3333	0.57735	0.00121079	1.21928e-05	59.6667	0.57735	0.000437941	4.23763e-06	60.6667	1.1547	0.00171184	3.25824e-05	63.6667	2.08167	0.000773965	2.53058e-05
474	10	536	K R H Rme2s Kme V L R D N I Q G	H4 16-28	H4R19me2s	H4K20me1				144.667	2.08167	0.00379298	5.45788e-05	94	4	0.00585742	0.000249252	144.333	3.21455	0.0101456	0.00022596	139	5.2915	0.0192049	0.000731098	59.6667	0.57735	0.00161439	1.56213e-05	68.3333	3.51188	0.000830577	4.26862e-05	65.6667	0.57735	0.00256776	2.25761e-05	73	1	0.00130253	1.78428e-05
475	10	537	K R H Rme2s Kme2 V L R D N I Q G	H4 16-28	H4R19me2s	H4K20me2				141.667	1.1547	0.00351086	2.86164e-05	91.3333	7.76745	0.00547645	0.000465745	140	9.16515	0.00936978	0.000613396	113.667	22.0303	0.013819	0.00267833	63.3333	3.21455	0.00224862	0.000114131	71.3333	16.0416	0.00096649	0.000217347	69.6667	3.05505	0.0032525	0.00014263	86.6667	12.5033	0.00207649	0.000299574
476	10	538	K R H Rme2s Kme3 V L R D N I Q G	H4 16-28	H4R19me2s	H4K20me3				168.333	1.1547	0.00601862	4.12854e-05	89.6667	2.08167	0.00523834	0.000121611	168.333	1.52753	0.0144426	0.000131058	107.667	6.4291	0.0125434	0.000749004	88.6667	2.88675	0.00663054	0.000215873	146.667	70.6847	0.00437941	0.00211062	77	22.5389	0.00450785	0.0013195	140	24.2693	0.00509684	0.000883549
477	10	540	K R H Rcit Kme V L R D N I Q G	H4 16-28	H4R19cit	H4K20me1				178	2	0.00692768	7.78391e-05	118.333	4.50925	0.00933378	0.000355676	147.667	2.51661	0.0107424	0.000183078	114	3	0.0138899	0.000365523	64.6667	0.57735	0.00247924	2.21349e-05	67.3333	3.78594	0.000785273	4.41534e-05	67.3333	0.57735	0.00285307	2.44636e-05	75.6667	2.51661	0.00145354	4.83437e-05
478	10	541	K R H Rcit Kme2 V L R D N I Q G	H4 16-28	H4R19cit	H4K20me2				141.667	3.05505	0.00351086	7.5712e-05	106	1	0.00757179	7.1432e-05	133	2.64575	0.0081165	0.00016146	133.667	5.50757	0.018071	0.000744594	57.3333	0.57735	0.00121079	1.21928e-05	60.6667	1.1547	0.000483245	9.19786e-06	60	0	0.00159772	0	64.6667	0.57735	0.000830596	7.41564e-06
479	10	542	K R H Rcit Kme3 V L R D N I Q G	H4 16-28	H4R19cit	H4K20me3				176.667	2.51661	0.00680229	9.68985e-05	112.333	14.1892	0.00847659	0.00107071	157	10.583	0.0124135	0.000836763	133.333	20.108	0.0180001	0.00271461	71.6667	2.3094	0.00369004	0.000118908	136	54.7449	0.00389616	0.00156834	80.6667	4.72582	0.00513552	0.000300862	197	62	0.00832484	0.00262
480	10	543	K R H Rcit Kac V L R D N I Q G	H4 16-28	H4R19cit	H4K20ac				158.667	1.52753	0.00510956	4.9191e-05	111	7	0.00828611	0.000522547	123	2	0.00632609	0.000102863	98.6667	5.50757	0.01063	0.000593367	61.6667	1.1547	0.00196033	3.6707e-05	60.6667	0.57735	0.000483245	4.59893e-06	58.6667	0.57735	0.00136947	1.34772e-05	63	5.2915	0.00073621	6.18358e-05
481	10	548	A R R G G V K R I S G L I	H4 38-50						146.667	8.0829	0.00398107	0.000219399	96	1	0.00614315	6.39911e-05	108	1	0.00364049	3.37082e-05	98	3.60555	0.0104883	0.000385878	54	1	0.000634225	1.17449e-05	53.3333	0.57735	0.000151014	1.63478e-06	56	0	0.000912981	0	57.6667	1.1547	0.000434175	8.6938e-06
482	10	549	A R R G G V Kme R I S G L I	H4 38-50	H4K44me1					185.667	3.51188	0.00764866	0.000144674	156	13.8924	0.014715	0.00131043	147.667	1.1547	0.0107424	8.40019e-05	158.667	7.76745	0.023386	0.00114485	91	25.1197	0.00703413	0.00194171	215.667	8.62168	0.0075054	0.000300042	92.6667	3.78594	0.00718973	0.00029374	172	18.0278	0.00690905	0.000724155
483	10	550	A R R G G V Kme2 R I S G L I	H4 38-50	H4K44me2					254.333	34.7898	0.0141061	0.00192956	224	8.7178	0.0244297	0.000950775	153.667	4.16333	0.0118167	0.000320152	191.667	20.306	0.0304018	0.0032209	63.6667	1.52753	0.00230627	5.53334e-05	87.3333	1.52753	0.00169136	2.95831e-05	71.6667	2.3094	0.00359486	0.000115842	86	7.81025	0.00203874	0.000185152
484	10	551	A R R G G V Kme3 R I S G L I	H4 38-50	H4K44me3					143.333	2.51661	0.0036676	6.43948e-05	100	4.58258	0.00671461	0.000307702	135.667	1.52753	0.00859394	9.67626e-05	109.333	1.1547	0.0128977	0.000136217	59.6667	2.08167	0.00161439	5.63233e-05	74.3333	7.02377	0.0011024	0.000104166	60	1	0.00159772	2.66286e-05	68.3333	3.05505	0.00103825	4.64179e-05
485	10	552	A R R G G V Kac R I S G L I	H4 38-50	H4K44ac					136	19.1572	0.00297796	0.000419482	68.6667	0.57735	0.0022382	1.88188e-05	114.333	3.05505	0.00477441	0.000127575	84	5	0.00751187	0.000447135	58.3333	2.08167	0.00138376	4.93806e-05	81.3333	2.08167	0.00141953	3.63319e-05	65.3333	1.52753	0.0025107	5.87014e-05	111.333	19.218	0.0034734	0.000599569
486	10	553	A R R G G V K Rme I S G L I	H4 38-50	H4R45me1					156	2	0.00485878	6.22921e-05	127.667	5.50757	0.0106672	0.000460184	157.333	1.52753	0.0124731	0.0001211	149.667	7.76745	0.0214726	0.00111439	61.3333	1.1547	0.00190268	3.5821e-05	96.3333	2.08167	0.0020991	4.53593e-05	80.3333	1.1547	0.00507846	7.29971e-05	104	2	0.0030581	5.88097e-05
487	10	554	A R R G G V K Rme2a I S G L I	H4 38-50	H4R45me2a					167	26.4575	0.00589323	0.000933654	245.333	201.391	0.0274775	0.0225559	172.667	29.6704	0.0152184	0.00261508	161.333	14.4684	0.0239529	0.0021481	58.6667	3.05505	0.00144142	7.50616e-05	79.6667	8.32666	0.00134403	0.000140476	78	22.7156	0.00467903	0.00136266	82.6667	1.52753	0.00184996	3.41839e-05
488	10	555	A R R G G V K Rme2s I S G L I	H4 38-50	H4R45me2s					149	4.3589	0.0042005	0.000122883	121	19.975	0.00971475	0.00160374	206	26.1534	0.0211864	0.00268979	213	58.0431	0.0349373	0.00952051	60.3333	1.52753	0.0017297	4.37928e-05	99	4.58258	0.00221991	0.000102756	91.6667	15.1767	0.00701854	0.00116202	145.667	51.5396	0.00541775	0.0019169
489	10	556	A R R G G V K Rcit I S G L I	H4 38-50	H4R45cit					146.333	2.51661	0.00394972	6.79265e-05	96.3333	1.1547	0.00619077	7.42057e-05	119	1	0.00560993	4.71423e-05	125.333	23.1805	0.0162993	0.00301457	66	1.73205	0.00270987	7.11157e-05	165	11.2694	0.00520999	0.00035584	107.667	3.78594	0.00975749	0.000343108	261.333	120.089	0.0119681	0.00549964
490	10	557	A R R G G V Kme Rme I S G L I	H4 38-50	H4K44me1	H4R45me1				505.333	12.5033	0.0377104	0.000933059	192	2.64575	0.0198581	0.000273644	507	14.7309	0.0750776	0.00218138	194.333	3.78594	0.0309687	0.000603323	169.333	1.52753	0.0205835	0.00018568	171.333	3.05505	0.00549691	9.80156e-05	177	1.73205	0.0216262	0.000211626	178.333	5.1316	0.00726772	0.000209131
491	10	558	A R R G G V Kme Rme2a I S G L I	H4 38-50	H4K44me1	H4R45me2a				374.333	22.8108	0.0253911	0.00154726	165	8	0.0160008	0.000775795	258	2.64575	0.0304965	0.000312737	178	4.58258	0.0274963	0.000707886	106.667	7.63763	0.009744	0.000697697	123	2.64575	0.00330721	7.11386e-05	108.333	4.04145	0.00987161	0.000368267	123.667	3.51188	0.00417186	0.000118472
492	10	559	A R R G G V Kme Rme2s I S G L I	H4 38-50	H4K44me1	H4R45me2s				168.333	0.57735	0.00601862	2.06427e-05	96.3333	2.51661	0.00619077	0.000161728	154.333	7.37111	0.011936	0.000570076	96.6667	11.9304	0.0102048	0.00125945	70	2.64575	0.00340175	0.000128574	98.3333	7.63763	0.0021897	0.000170076	77	6	0.00450785	0.000351261	82.6667	10.0167	0.00184996	0.000224159
493	10	560	A R R G G V Kme Rcit I S G L I	H4 38-50	H4K44me1	H4R45cit				157.667	17.0098	0.00501552	0.000541097	81.6667	1.1547	0.00409543	5.79061e-05	121.333	4.72582	0.00602769	0.000234773	79.3333	8.5049	0.00651974	0.000698946	58	1	0.00132611	2.28639e-05	66.3333	1.52753	0.000739969	1.704e-05	60	1	0.00159772	2.66286e-05	68.6667	8.96289	0.00105712	0.000137984
494	10	561	A R R G G V Kme2 Rme I S G L I	H4 38-50	H4K44me2	H4R45me1				-	-	-	-	69.3333	2.51661	0.00233344	8.46977e-05	-	-	-	-	65.6667	3.51188	0.0036142	0.000193289	-	-	-	-	57.6667	1.52753	0.000347332	9.20044e-06	-	-	-	-	58.6667	1.52753	0.000490807	1.27793e-05
495	10	562	A R R G G V Kme2 Rme2a I S G L I	H4 38-50	H4K44me2	H4R45me2a				175	5.19615	0.00664556	0.000197322	114.667	2.88675	0.00880994	0.000221792	135.667	2.51661	0.00859394	0.000159417	100	4.3589	0.0109135	0.000475707	65.6667	2.3094	0.00265221	9.32745e-05	96	2	0.00208399	4.34165e-05	72.3333	3.21455	0.00370899	0.00016483	83	2.64575	0.00186884	5.95722e-05
496	10	563	A R R G G V Kme2 Rme2s I S G L I	H4 38-50	H4K44me2	H4R45me2s				166.667	7.23418	0.00586189	0.000254436	140.333	3.05505	0.0124768	0.000271619	185.333	4.50925	0.0174863	0.00042545	235.333	113.443	0.0396854	0.0191304	78.3333	14.4684	0.00484317	0.000894546	131.667	9.45163	0.00369984	0.000265592	86.3333	4.72582	0.00610556	0.000334214	113.667	7.76745	0.00360554	0.000246386
497	10	564	A R R G G V Kme2 Rcit I S G L I	H4 38-50	H4K44me2	H4R45cit				145.667	2.51661	0.00388703	6.71542e-05	105	0	0.00742893	0	127.333	0.57735	0.00710193	3.22013e-05	100	3	0.0109135	0.000327404	56.6667	1.52753	0.00109548	2.95301e-05	73	2	0.001042	2.85479e-05	61	1	0.0017689	2.89984e-05	74	6.55744	0.00135916	0.00012044
498	10	565	A R R G G V Kme3 Rme I S G L I	H4 38-50	H4K44me3	H4R45me1				134.333	1.1547	0.00282123	2.42507e-05	89.6667	1.52753	0.00523834	8.92383e-05	145.667	17.2434	0.0103843	0.00122925	169.333	39.3234	0.0256537	0.00595744	55.3333	0.57735	0.000864852	9.02391e-06	71	0	0.000951389	0	60.3333	0.57735	0.00165478	1.58351e-05	75.3333	2.88675	0.00143467	5.4976e-05
499	10	566	A R R G G V Kme3 Rme2a I S G L I	H4 38-50	H4K44me3	H4R45me2a				160	5.2915	0.00523495	0.00017313	112.667	9.07377	0.00852422	0.00068651	257.667	20.1329	0.0304369	0.0023782	336.333	41.4287	0.061158	0.00753328	106.333	0.57735	0.00968635	5.25932e-05	485	39.95	0.0197073	0.00162331	144	2.64575	0.0159772	0.000293553	472.667	133.815	0.0239363	0.00677649
500	10	567	A R R G G V Kme3 Rme2s I S G L I	H4 38-50	H4K44me3	H4R45me2s				161	2.64575	0.00532899	8.75725e-05	144.667	6.65833	0.0130959	0.000602741	286	21.6564	0.0355097	0.00268885	303.333	34.2685	0.0541422	0.00611661	169.667	11.9304	0.0206411	0.00145141	691.333	66.1539	0.0290551	0.00278029	163.667	14.5717	0.0193438	0.00172223	518	61.6523	0.0265036	0.00315445
501	10	568	A R R G G V Kme3 Rcit I S G L I	H4 38-50	H4K44me3	H4R45cit				237.667	8.02081	0.0125388	0.000423161	134.333	20.9841	0.0116196	0.00181509	134.333	14.5717	0.00835522	0.000906323	76.3333	15.885	0.00588194	0.00122403	77.3333	4.04145	0.0046702	0.000244066	148	25.632	0.00443981	0.000768928	80	13.4536	0.0050214	0.00084445	118.333	25.0067	0.00386982	0.000817786
502	10	569	A R R G G V Kac Rme I S G L I	H4 38-50	H4K44ac	H4R45me1				243.667	11.547	0.013103	0.000620934	171.667	0.57735	0.0169532	5.70171e-05	219	20.664	0.023514	0.00221869	274.333	54.2801	0.0479768	0.00949278	68	1	0.00305581	4.49384e-05	115.333	15.2753	0.00295988	0.000392019	90.6667	6.65833	0.00684736	0.000502853	109.667	15.5671	0.00337902	0.000479648
503	10	575	E T R G V L K V F L E N V	H4 53-65						134.333	1.52753	0.00282123	3.20806e-05	76.3333	0.57735	0.00333349	2.5213e-05	123.333	5.50757	0.00638577	0.000285163	70.3333	1.1547	0.00460634	7.56247e-05	57.3333	0.57735	0.00121079	1.21928e-05	65	1	0.000679563	1.04548e-05	61.6667	1.1547	0.00188302	3.52594e-05	71.3333	2.08167	0.00120814	3.52562e-05
504	10	576	E T R G V L Kac V F L E N V	H4 53-65	H4K59ac					130	1.73205	0.00241372	3.21591e-05	76.3333	5.1316	0.00333349	0.000224098	143.333	34.6458	0.00996658	0.00240907	68.6667	2.08167	0.004252	0.000128902	56.3333	1.1547	0.00103782	2.12729e-05	61.6667	1.52753	0.000528549	1.30925e-05	59	2	0.00142653	4.83571e-05	68.3333	3.21455	0.00103825	4.88413e-05
505	10	577	E T R G V L Kme V F L E N V	H4 53-65	H4K59me1					168.667	19.0088	0.00604997	0.000681833	108.667	5.68624	0.00795276	0.000416147	135	15.8745	0.00847458	0.000996517	126	37.51	0.0164411	0.00489448	63.6667	2.3094	0.00230627	8.36562e-05	86.6667	8.62168	0.00166115	0.000165253	69	4.58258	0.00313837	0.000208432	87.6667	10.4083	0.00213312	0.000253257
506	10	578	E T R G V L Kme2 V F L E N V	H4 53-65	H4K59me2					176	2.64575	0.0067396	0.000101314	105.667	7.63763	0.00752417	0.00054385	151	3	0.0113392	0.000225283	84.3333	1.1547	0.00758274	0.000103824	68.3333	0.57735	0.00311347	2.63058e-05	77	1.73205	0.00122321	2.75152e-05	73.6667	5.68624	0.00393723	0.00030391	81.3333	4.93288	0.00177446	0.000107621
507	10	579	E T R G V L Kme3 V F L E N V	H4 53-65	H4K59me3					184.667	6.65833	0.00755462	0.000272389	103.333	1.52753	0.00719082	0.000106298	129	1	0.00740033	5.73669e-05	81.3333	0.57735	0.00694494	4.92991e-05	127	4.58258	0.0132611	0.000478503	425.333	57.3265	0.0170042	0.00229183	86.6667	3.21455	0.00616262	0.000228578	147	17.0587	0.00549326	0.000637469
508	10	H28	S G R G K G G K G L G K G	Unmod H4 variant						149.667	5.50757	0.00426319	0.000156881	116	10.4403	0.00900043	0.000810062	110.667	3.51188	0.00411793	0.000130678	112.667	10.2144	0.0136064	0.00123356	54.3333	0.57735	0.000691882	7.35199e-06	59.6667	1.1547	0.000437941	8.47526e-06	57	1	0.00108417	1.90204e-05	64.6667	2.51661	0.000830596	3.2324e-05
509	10	H29	G G K G L G K G G A K R H	Unmod H4 variant						144	2.64575	0.00373029	6.85376e-05	130	3.60555	0.0110005	0.0003051	161.667	87.0651	0.013249	0.0071352	118	4.58258	0.0147403	0.000572444	54.6667	0.57735	0.000749539	7.91609e-06	58.3333	0.57735	0.000377535	3.73663e-06	57.3333	1.1547	0.00114123	2.29845e-05	59.6667	1.1547	0.000547438	1.05943e-05
510	10	H30	G K G G A K R H R K V L R	Unmod H4 variant						158.333	3.21455	0.00507821	0.0001031	132	3.60555	0.0112863	0.000308282	104	4	0.00292433	0.000112474	88	8.88819	0.00836227	0.000844608	54.6667	0.57735	0.000749539	7.91609e-06	56.6667	0.57735	0.000302028	3.07722e-06	55.6667	1.1547	0.00085592	1.77545e-05	58.3333	1.1547	0.00047193	9.34178e-06
511	10	H31	K R H R K V L R D N I Q G	Unmod H4 variant						172	4	0.00636344	0.000147987	155.667	9.07377	0.0146674	0.000854957	118.333	2.08167	0.00549057	9.65876e-05	146.333	34.1223	0.0207639	0.00484178	56.3333	1.52753	0.00103782	2.81414e-05	63.3333	4.93288	0.000604056	4.70485e-05	57.3333	0.57735	0.00114123	1.14922e-05	63.6667	0.57735	0.000773965	7.01857e-06
512	10	H32	V L R D N I Q G I T K P A	Unmod H4 variant						267.667	11.8462	0.01536	0.000679795	258	19.1572	0.0292871	0.00217465	200	9.16515	0.0201122	0.000921657	364.667	12.5033	0.0671816	0.00230346	69	2	0.00322878	9.35879e-05	108.333	6.02771	0.00264275	0.000147044	102.667	13.0512	0.00890157	0.00113158	163	11.5326	0.00639937	0.000452767
513	10	H33	I Q G I T K P A I R R L A	Unmod H4 variant						631.667	42.6654	0.0495909	0.00334957	642.667	18.5023	0.0842421	0.00242531	403	65.5973	0.0564574	0.0091897	610.333	96.4642	0.11941	0.018873	105.667	8.3865	0.00957103	0.000759629	196.333	23.1157	0.00662952	0.000780538	143.667	11.9304	0.0159201	0.00132204	270	25.3574	0.0124589	0.0011701
514	10	H36	G G V K R I S G L I Y E E	Unmod H4 variant						138.667	4.6188	0.00322874	0.000107545	128	71.0422	0.0107148	0.0059469	116	18.1934	0.00507281	0.000795618	176.667	174.543	0.0272128	0.0268857	55.6667	2.08167	0.000922509	3.44974e-05	64.6667	7.23418	0.000664462	7.43325e-05	58	2.64575	0.00125535	5.72645e-05	63.3333	5.85947	0.000755087	6.98591e-05
515	10	H37	I S G L I Y E E T R G V L	Unmod H4 variant						132.667	1.52753	0.00266449	3.0679e-05	107.333	50.0033	0.00776227	0.00361621	100.667	3.21455	0.00232752	7.4324e-05	63.6667	2.51661	0.003189	0.000126055	55	1	0.000807196	1.46763e-05	59.3333	0.57735	0.000422839	4.11449e-06	57.3333	0.57735	0.00114123	1.14922e-05	69.3333	3.21455	0.00109488	5.07625e-05
516	10	H38	Y E E T R G V L K V F L E	Unmod H4 variant						124.333	1.52753	0.00188082	2.31072e-05	64	0	0.0015715	0	98.6667	1.52753	0.00196944	3.04903e-05	57.6667	0.57735	0.0019134	1.91567e-05	55	1.73205	0.000807196	2.54201e-05	56.3333	0.57735	0.000286927	2.94066e-06	55	0	0.000741797	0	71.6667	12.0554	0.00122702	0.000206403
517	10	H39	G V L K V F L E N V I R D	Unmod H4 variant						128	3.60555	0.00222564	6.26925e-05	72.6667	3.51188	0.00280966	0.000135787	109.333	4.16333	0.00387921	0.000147717	61.3333	1.52753	0.00269293	6.70684e-05	56	0	0.000980166	0	77.6667	10.116	0.00125342	0.000163256	56.3333	1.1547	0.000970043	1.98836e-05	80.6667	12.0139	0.0017367	0.000258651
518	10	H40	F L E N V I R D A V T Y T	Unmod H4 variant						257.333	14.2945	0.0143883	0.000799249	335.667	82.9779	0.0403829	0.00998278	138	18.3576	0.0090117	0.00119879	187	69.282	0.0294097	0.0108961	70	5.19615	0.00340175	0.000252515	123	20.8087	0.00330721	0.0005595	81	10.5357	0.00519258	0.000675398	117.333	22.8108	0.00381319	0.000741324
519	10	H41	I R D A V T Y T E H A K R	Unmod H4 variant						514	46.2277	0.0385254	0.00346487	550.333	77.623	0.071051	0.0100216	228	17.5214	0.0251253	0.00193084	257.333	27.0617	0.0443626	0.00466525	83.6667	1.1547	0.00576568	7.95733e-05	159.667	2.88675	0.00496836	8.98273e-05	104	20.4206	0.00912981	0.00179265	125.667	15.308	0.00428512	0.000521987
520	10	H42	T Y T E H A K R K T V T A	Unmod H4 variant						281.667	148.652	0.0166766	0.0088012	285.667	12.5033	0.0332397	0.00145487	138	5.2915	0.0090117	0.000345547	186.667	21.5019	0.0293388	0.00337951	62	2.64575	0.00201799	8.61145e-05	73	2.64575	0.001042	3.77653e-05	64.6667	3.78594	0.00239658	0.000140309	77.3333	5.68624	0.00154793	0.000113818
521	10	H43	A K R K T V T A M D V V Y	Unmod H4 variant						178	9.53939	0.00692768	0.000371269	197	14	0.0205724	0.001462	121.667	3.51188	0.00608737	0.000175711	109.333	2.51661	0.0128977	0.000296877	56.3333	0.57735	0.00103782	1.06365e-05	63.3333	2.08167	0.000604056	1.98544e-05	59.3333	0.57735	0.00148359	1.44363e-05	68.3333	2.3094	0.00103825	3.50887e-05
522	11	580	P E P A K S A P A P K K G	H2B 1-13						180.333	5.50757	0.00714711	0.00021828	61.3333	10.116	0.00119053	0.00019636	98.6667	6.4291	0.00196944	0.000128329	55.6667	2.88675	0.0014882	7.71748e-05	55	2	0.000807196	2.93526e-05	55.6667	5.68624	0.000256724	2.62238e-05	52.6667	1.1547	0.000342368	7.50631e-06	51.6667	0.57735	9.43859e-05	1.05472e-06
523	11	581	P E P A Kac S A P A P K K G	H2B 1-13	H2BK5ac					162.667	1.1547	0.00548572	3.89408e-05	126.333	8.73689	0.0104767	0.000724541	154	10.1489	0.0118763	0.000782673	102.667	8.32666	0.0114804	0.000931105	61.3333	3.51188	0.00190268	0.000108945	92.3333	10.504	0.00191788	0.000218181	58.6667	2.08167	0.00136947	4.85929e-05	124.333	61.1583	0.00420961	0.00207066
524	11	582	P E P A K Sph A P A P K K G	H2B 1-13	H2BS6ph					140.667	1.52753	0.00341682	3.71039e-05	91	2	0.00542883	0.000119315	107	5.2915	0.00346145	0.00017118	68.6667	3.51188	0.004252	0.000217464	55.6667	0.57735	0.000922509	9.56786e-06	65	1	0.000679563	1.04548e-05	55.3333	0.57735	0.000798859	8.33533e-06	93.3333	2.51661	0.00245403	6.61698e-05
525	11	583	P E P A K S A P A P Kac K G	H2B 1-13	H2BK11ac					131.333	22.2336	0.00253911	0.000429849	65.3333	0.57735	0.00176199	1.55707e-05	175	130.771	0.0156362	0.0116843	54	0	0.00113387	0	52.6667	0.57735	0.000403598	4.42438e-06	56.6667	2.08167	0.000302028	1.10951e-05	52.6667	0.57735	0.000342368	3.75316e-06	63.6667	7.63763	0.000773965	9.28469e-05
526	11	584	P E P A Kac Sph A P A P K K G	H2B 1-13	H2BK5ac	H2BS6ph				150.333	9.60902	0.00432588	0.000276502	85.6667	33.5012	0.00466689	0.00182506	112.333	7.57188	0.00441633	0.000297685	89.6667	29.9555	0.0087166	0.00291201	55.3333	1.52753	0.000864852	2.3875e-05	57.3333	4.50925	0.000332231	2.61299e-05	54.3333	1.1547	0.000627675	1.33394e-05	88.3333	63.7992	0.00217088	0.00156793
527	11	585	P E P A Kac S A P A P Kac K G	H2B 1-13	H2BK5ac	H2BK11ac				151	5.19615	0.00438858	0.000151018	120	5.19615	0.00957188	0.000414475	135.333	6.02771	0.00853426	0.000380114	102.333	18.5831	0.0114095	0.00207191	63.3333	5.50757	0.00224862	0.000195543	93.6667	15.5349	0.00197828	0.000328105	57	2	0.00108417	3.80409e-05	94.3333	69.8594	0.00251067	0.0018593
528	11	586	P E P A Kac Sph A P A P Kac K G	H2B 1-13	H2BK5ac	H2BS6ph	H2BK11ac			126.667	1.52753	0.00210025	2.53277e-05	72.3333	1.52753	0.00276204	5.83283e-05	121.333	11.6762	0.00602769	0.000580059	58.3333	1.52753	0.00205513	5.3816e-05	61	2.64575	0.00184502	8.00239e-05	79	2.64575	0.00131382	4.40006e-05	58.3333	1.52753	0.00131241	3.4367e-05	114.333	8.5049	0.0036433	0.000271013
529	11	587	A P A P K K G S K K A V T	H2B 7-19						129.667	0.57735	0.00238237	1.06077e-05	105	41.6773	0.00742893	0.00294874	106	2	0.00328241	6.19322e-05	62	1	0.00283467	4.57205e-05	57.3333	0.57735	0.00121079	1.21928e-05	75.6667	6.4291	0.00116281	9.87993e-05	57.3333	0.57735	0.00114123	1.14922e-05	126	51.4198	0.004304	0.00175644
530	11	588	A P A P Kac K G S K K A V T	H2B 7-19	H2BK11ac					143.333	17.0978	0.0036676	0.000437495	99.6667	36.1709	0.00666698	0.00241957	100.333	3.21455	0.00226784	7.26588e-05	69	4.58258	0.00432287	0.0002871	53.3333	0.57735	0.000518911	5.61738e-06	59	0	0.000407738	0	54.3333	0.57735	0.000627675	6.66972e-06	54.6667	2.3094	0.000264281	1.11646e-05
531	11	589	A P A P K Kac G S K K A V T	H2B 7-19	H2BK12ac					140	4.3589	0.00335413	0.000104431	81.6667	13.5769	0.00409543	0.000680859	114	3.60555	0.00471473	0.000149116	83.3333	8.73689	0.00737014	0.000772705	62.6667	5.50757	0.0021333	0.000187489	75.6667	13.8684	0.00116281	0.000213123	55.3333	1.1547	0.000798859	1.66707e-05	53.6667	1.1547	0.000207649	4.46781e-06
532	11	590	A P A P K K G S Kac K A V T	H2B 7-19	H2BK15ac					129.667	3.51188	0.00238237	6.4524e-05	84.3333	2.08167	0.0044764	0.000110495	119	3	0.00560993	0.000141427	67	4.58258	0.00389767	0.000266587	55	0	0.000807196	0	64.6667	0.57735	0.000664462	5.93238e-06	55	0	0.000741797	0	104.333	7.23418	0.00307698	0.000213349
533	11	591	A P A P K K G S K Kac A V T	H2B 7-19	H2BK16ac					146	1.73205	0.00391837	4.64851e-05	129	11.3578	0.0108577	0.000955964	108.333	3.78594	0.00370017	0.00012931	77.6667	3.21455	0.0061654	0.00025518	58.6667	3.05505	0.00144142	7.50616e-05	71.3333	3.21455	0.00096649	4.35537e-05	56.3333	0.57735	0.000970043	9.9418e-06	123.667	15.5027	0.00417186	0.000522979
534	11	592	A P A P K K G Sph K K A V T	H2B 7-19	H2BS14ph					128.333	6.1101	0.00225698	0.000107458	79.6667	0.57735	0.00380971	2.76092e-05	102.333	1.52753	0.00262593	3.91971e-05	56.3333	0.57735	0.00162993	1.67049e-05	54.6667	2.88675	0.000749539	3.95805e-05	59.6667	4.72582	0.000437941	3.46865e-05	55.3333	1.1547	0.000798859	1.66707e-05	55.3333	0.57735	0.000302035	3.15145e-06
535	11	593	A P A P Kac Kac G S K K A V T	H2B 7-19	H2BK11ac	H2BK12ac				148	5.56776	0.00410645	0.000154485	74.6667	24.6644	0.00309539	0.00102249	121.333	16.5025	0.00602769	0.000819825	87.3333	10.5987	0.00822054	0.000997641	57.6667	0.57735	0.00126845	1.26995e-05	70	3.4641	0.000906084	4.48395e-05	56	1	0.000912981	1.63032e-05	54.3333	0.57735	0.000245403	2.60768e-06
536	11	594	A P A P Kac K G S Kac K A V T	H2B 7-19	H2BK11ac	H2BK15ac				135.667	1.52753	0.00294662	3.31771e-05	85	1	0.00457165	5.37841e-05	126	2.64575	0.00686321	0.000144114	75	6.55744	0.00559847	0.000489488	59	1.73205	0.00149908	4.40081e-05	73	1	0.001042	1.42739e-05	56	1.73205	0.000912981	2.8238e-05	106.333	40.1539	0.00319024	0.00120471
537	11	595	A P A P Kac K G S K Kac A V T	H2B 7-19	H2BK11ac	H2BK16ac				147	2	0.00401241	5.45907e-05	128.667	6.02771	0.01081	0.000506423	131.667	35.5293	0.00787778	0.00212576	84	3.60555	0.00751187	0.000322434	58	2	0.00132611	4.57278e-05	89.3333	4.50925	0.00178197	8.99477e-05	57	1	0.00108417	1.90204e-05	194	5.56776	0.00815494	0.000234045
538	11	596	A P A P K Kac G S Kac K A V T	H2B 7-19	H2BK12ac	H2BK15ac				140.667	2.3094	0.00341682	5.60958e-05	118.667	2.51661	0.0093814	0.000198955	121.667	3.78594	0.00608737	0.000189423	72.3333	1.52753	0.00503154	0.000106255	55.6667	0.57735	0.000922509	9.56786e-06	71.3333	5.85947	0.00096649	7.93895e-05	57.6667	1.52753	0.00119829	3.17413e-05	100.333	58.7055	0.00285045	0.00166781
539	11	597	A P A P K Kac G S K Kac A V T	H2B 7-19	H2BK12ac	H2BK16ac				217.667	19.2959	0.010658	0.000944819	91.6667	45.17	0.00552407	0.00272207	128.667	12.5033	0.00734065	0.000713337	97.6667	11.5036	0.0104174	0.00122701	57.6667	4.04145	0.00126845	8.88968e-05	80	16.8226	0.00135913	0.000285801	60	5.19615	0.00159772	0.000138366	55.3333	4.04145	0.000302035	2.20601e-05
540	11	598	A P A P K K G S Kac Kac A V T	H2B 7-19	H2BK15ac	H2BK16ac				161.667	2.3094	0.00539168	7.70199e-05	122.667	4.04145	0.00995285	0.000327913	152	9.16515	0.0115183	0.000694517	126	30.2655	0.0164411	0.00394918	61	2	0.00184502	6.04924e-05	79.3333	3.21455	0.00132892	5.38474e-05	58.3333	2.51661	0.00131241	5.66199e-05	88.3333	44.2757	0.00217088	0.00108812
541	11	599	A P A P Kac Kac G S Kac K A V T	H2B 7-19	H2BK11ac	H2BK12ac	H2BK15ac			190.333	7.50555	0.00808752	0.000318921	167	2.64575	0.0162865	0.000258024	198.333	61.9866	0.0198138	0.00619255	107.667	10.2144	0.0125434	0.00119	64.6667	3.78594	0.00247924	0.000145148	121.333	21.5484	0.0032317	0.000573939	69.6667	4.04145	0.0032525	0.000188681	346	23.6432	0.0167629	0.00114546
542	11	600	A P A P Kac K G S Kac Kac A V T	H2B 7-19	H2BK11ac	H2BK15ac	H2BK16ac			164.333	1.1547	0.00564246	3.96471e-05	195	19	0.0202867	0.00197665	131	9.53939	0.00775841	0.000564966	124.667	13.0128	0.0161576	0.00168655	65	2.64575	0.0025369	0.000103262	133.333	9.86577	0.00377535	0.00027935	65	2.64575	0.00245364	9.98725e-05	295	99.2018	0.0138747	0.00466576
543	11	601	A P A P K Kac G S Kac Kac A V T	H2B 7-19	H2BK12ac	H2BK15ac	H2BK16ac			158	21.166	0.00504686	0.000676088	103.333	38.7857	0.00719082	0.00269904	122.333	9.81495	0.00620673	0.000497974	78.3333	4.72582	0.00630714	0.000380507	58	1.73205	0.00132611	3.96015e-05	73	3.4641	0.001042	4.94463e-05	59.6667	0.57735	0.00154066	1.49078e-05	62	8.18535	0.000679579	8.97192e-05
544	11	602	A P A P Kac Kac G S Kac Kac A V T	H2B 7-19	H2BK11ac	H2BK12ac	H2BK15ac	H2BK16ac		154.333	5.1316	0.00470205	0.000156344	76	11.3578	0.00328587	0.000491057	118.667	3.51188	0.00555025	0.000164257	73.3333	3.78594	0.00524414	0.000270736	60	1	0.00167205	2.78675e-05	71.6667	3.78594	0.000981591	5.18546e-05	55	1	0.000741797	1.34872e-05	54.6667	2.08167	0.000264281	1.00636e-05
545	11	603	A P A P Kac Kac G Sph K K A V T	H2B 7-19	H2BK11ac	H2BK12ac	H2BS14ph			125.333	2.51661	0.00197486	3.96539e-05	70.6667	2.51661	0.00252393	8.98833e-05	113.333	4.72582	0.00459537	0.000191619	56.3333	1.1547	0.00162993	3.34098e-05	54.6667	2.88675	0.000749539	3.95805e-05	59.3333	2.51661	0.000422839	1.79346e-05	54.3333	0.57735	0.000627675	6.66972e-06	88	3.60555	0.002152	8.81721e-05
546	11	604	A P A P Kac K G Sph Kac K A V T	H2B 7-19	H2BK11ac	H2BS14ph	H2BK15ac			123	5	0.00175543	7.1359e-05	69.6667	2.3094	0.00238107	7.89307e-05	103.667	3.05505	0.00286465	8.44209e-05	55.6667	1.1547	0.0014882	3.08699e-05	54.3333	0.57735	0.000691882	7.35199e-06	58.6667	1.52753	0.000392637	1.02232e-05	55	1	0.000741797	1.34872e-05	77.6667	2.08167	0.00156681	4.19944e-05
547	11	605	A P A P Kac K G Sph K Kac A V T	H2B 7-19	H2BK11ac	H2BS14ph	H2BK16ac			126.333	5.1316	0.0020689	8.40378e-05	72.6667	0.57735	0.00280966	2.23233e-05	100.333	1.52753	0.00226784	3.45268e-05	54.6667	0.57735	0.0012756	1.3472e-05	53	1	0.000461255	8.70292e-06	55.3333	1.52753	0.000241622	6.6702e-06	53.6667	0.57735	0.000513552	5.52483e-06	57	1.73205	0.000396421	1.2046e-05
548	11	606	A P A P K Kac G Sph Kac K A V T	H2B 7-19	H2BK12ac	H2BS14ph	H2BK15ac			132.667	7.0946	0.00266449	0.000142489	60.3333	6.65833	0.00104767	0.00011562	100	2.64575	0.00220816	5.84225e-05	60	2	0.00240947	8.03156e-05	54.6667	1.52753	0.000749539	2.0944e-05	58	2	0.000362434	1.24977e-05	54	1	0.000570613	1.05669e-05	51.3333	1.1547	7.55087e-05	1.69851e-06
549	11	607	A P A P K Kac G Sph K Kac A V T	H2B 7-19	H2BK12ac	H2BS14ph	H2BK16ac			125	2	0.00194351	3.10962e-05	69	1	0.00228582	3.31279e-05	107.667	5.03322	0.00358081	0.000167396	58	4.3589	0.00198427	0.000149125	54.6667	1.1547	0.000749539	1.58322e-05	58	1	0.000362434	6.24886e-06	54.3333	0.57735	0.000627675	6.66972e-06	64.6667	8.5049	0.000830596	0.000109239
550	11	608	A P A P K K G Sph Kac Kac A V T	H2B 7-19	H2BS14ph	H2BK15ac	H2BK16ac			137	7.93725	0.003072	0.00017798	112.333	10.9697	0.00847659	0.000827762	117	20.2237	0.00525185	0.000907796	63.3333	1.52753	0.00311813	7.52057e-05	56.3333	0.57735	0.00103782	1.06365e-05	69.3333	2.51661	0.000875882	3.17921e-05	57	0	0.00108417	0	125.333	5.50757	0.00426624	0.000187473
551	11	609	A P A P Kac Kac G Sph Kac K A V T	H2B 7-19	H2BK11ac	H2BK12ac	H2BS14ph	H2BK15ac		122	1	0.00166139	1.3618e-05	69.6667	2.08167	0.00238107	7.11471e-05	101.333	0.57735	0.00244688	1.39412e-05	52	0	0.000708667	0	53	0	0.000461255	0	55.3333	0.57735	0.000241622	2.5211e-06	54.6667	0.57735	0.000684736	7.23169e-06	63.6667	12.6623	0.000773965	0.000153929
552	11	610	A P A P Kac K G Sph Kac Kac A V T	H2B 7-19	H2BK11ac	H2BS14ph	H2BK15ac	H2BK16ac		138.667	5.50757	0.00322874	0.000128239	64.6667	12.6623	0.00166675	0.000326363	109.333	2.51661	0.00387921	8.92908e-05	61.3333	3.78594	0.00269293	0.000166227	55.3333	1.1547	0.000864852	1.80478e-05	61.6667	1.52753	0.000528549	1.30925e-05	57.6667	2.08167	0.00119829	4.32561e-05	54.3333	2.3094	0.000245403	1.04307e-05
553	11	611	A P A P K Kac G Sph Kac Kac A V T	H2B 7-19	H2BK12ac	H2BS14ph	H2BK15ac	H2BK16ac		131.667	4.72582	0.00257045	9.22594e-05	68.6667	1.52753	0.0022382	4.97899e-05	115.667	0.57735	0.00501313	2.5023e-05	58.6667	2.51661	0.002126	9.11986e-05	56.6667	2.08167	0.00109548	4.02428e-05	59.3333	1.1547	0.000422839	8.22898e-06	55.3333	0.57735	0.000798859	8.33533e-06	64	12.2882	0.000792842	0.000152228
554	11	612	A P A P Kac Kac G Sph Kac Kac A V T	H2B 7-19	H2BK11ac	H2BK12ac	H2BS14ph	H2BK15ac	H2BK16ac	131.333	1.52753	0.00253911	2.95321e-05	87.6667	1.52753	0.00495262	8.62956e-05	123.333	12.5033	0.00638577	0.000647379	56.3333	0.57735	0.00162993	1.67049e-05	56	1	0.000980166	1.7503e-05	69.6667	4.72582	0.000890983	6.04395e-05	58	1	0.00125535	2.1644e-05	142.333	12.2202	0.00522898	0.00044894
555	11	613	A V T K A Q K K D G K K R	H2B 17-29						207.667	5.50757	0.00971756	0.000257722	131	2	0.0111434	0.000170128	172.667	2.3094	0.0152184	0.000203545	80	3	0.00666147	0.000249805	74.6667	1.52753	0.00420895	8.61064e-05	76	1	0.00117791	1.54988e-05	75.6667	0.57735	0.0042796	3.26541e-05	87	3	0.00209537	7.22541e-05
556	11	614	A V T Kac A Q K K D G K K R	H2B 17-29	H2BK20ac					156.667	22.301	0.00492148	0.000700555	120.333	52.3673	0.00961951	0.00418627	112.667	9.81495	0.00447601	0.000389927	87.6667	16.773	0.0082914	0.00158637	55	1.73205	0.000807196	2.54201e-05	60.6667	1.52753	0.000483245	1.21676e-05	57.6667	2.08167	0.00119829	4.32561e-05	56.6667	4.04145	0.000377544	2.69263e-05
557	11	615	A V T K A Q Kac K D G K K R	H2B 17-29	H2BK23ac					144.333	5.03322	0.00376164	0.000131177	89	15.5885	0.0051431	0.000900821	111.333	2.51661	0.00423729	9.57809e-05	80	2.64575	0.00666147	0.000220307	56.3333	0.57735	0.00103782	1.06365e-05	61	4.3589	0.000498346	3.56105e-05	55	0	0.000741797	0	59	11.2694	0.000509684	9.73533e-05
558	11	616	A V T K A Q K Kac D G K K R	H2B 17-29	H2BK24ac					135.667	8.62168	0.00294662	0.000187259	106.333	8.62168	0.00761941	0.000617794	121.667	10.4083	0.00608737	0.000520762	182	206.986	0.0283467	0.0322382	53.6667	0.57735	0.000576568	6.20277e-06	57.6667	0.57735	0.000347332	3.47744e-06	55	0	0.000741797	0	73	5	0.00130253	8.92141e-05
559	11	617	A V T K A Q K K D G Kac K R	H2B 17-29	H2BK27ac					130.667	4.72582	0.00247641	8.95643e-05	96.6667	7.02377	0.00623839	0.00045328	98	1.73205	0.00185008	3.26984e-05	55.6667	1.52753	0.0014882	4.08371e-05	52.6667	0.57735	0.000403598	4.42438e-06	56.6667	0.57735	0.000302028	3.07722e-06	56	1	0.000912981	1.63032e-05	72.3333	2.51661	0.00126477	4.40038e-05
560	11	618	A V T K A Q K K D G K Kac R	H2B 17-29	H2BK28ac					125	2.64575	0.00194351	4.11364e-05	87	4.3589	0.00485737	0.000243366	99.3333	1.1547	0.0020888	2.42813e-05	55.3333	0.57735	0.00141733	1.47885e-05	52.3333	0.57735	0.000345941	3.81648e-06	53.6667	1.1547	0.000166115	3.57417e-06	54.3333	0.57735	0.000627675	6.66972e-06	57	1	0.000396421	6.95475e-06
561	11	619	A V T Kac A Q Kac K D G K K R	H2B 17-29	H2BK20ac	H2BK23ac				156.667	15.6312	0.00492148	0.000491032	67	13.4536	0.0020001	0.00040162	114.333	3.21455	0.00477441	0.000134235	64.3333	9.29157	0.00333073	0.000481053	54	1	0.000634225	1.17449e-05	59	1	0.000407738	6.91081e-06	56.3333	4.04145	0.000970043	6.95926e-05	55.6667	5.50757	0.000320912	3.17505e-05
562	11	620	A V T Kac A Q K Kac D G K K R	H2B 17-29	H2BK20ac	H2BK23ac				140.667	1.52753	0.00341682	3.71039e-05	92.3333	2.08167	0.00561932	0.000126688	124	2.64575	0.00650513	0.000138798	70.6667	6.02771	0.0046772	0.000398955	55.3333	0.57735	0.000864852	9.02391e-06	62	2	0.000543651	1.75371e-05	54.6667	1.1547	0.000684736	1.44634e-05	87.6667	12.5033	0.00213312	0.000304233
563	11	621	A V T Kac A Q K K D G Kac K R	H2B 17-29	H2BK20ac	H2BK27ac				139.667	4.16333	0.00332278	9.90489e-05	121.333	3.05505	0.00976237	0.000245807	119.667	26.3122	0.00572929	0.00125975	67.3333	3.05505	0.00396854	0.000180061	53	1	0.000461255	8.70292e-06	66.6667	1.52753	0.00075507	1.73008e-05	55.6667	0.57735	0.00085592	8.87723e-06	111.667	9.07377	0.00349228	0.000283774
564	11	622	A V T Kac A Q K K D G K Kac R	H2B 17-29	H2BK20ac	H2BK28ac				130.333	2.08167	0.00244506	3.90522e-05	112.333	8.0829	0.00847659	0.00060993	106	2	0.00328241	6.19322e-05	69.6667	3.51188	0.0044646	0.00022506	53	0	0.000461255	0	58.6667	1.1547	0.000392637	7.72803e-06	55.3333	0.57735	0.000798859	8.33533e-06	72.3333	13.0512	0.00126477	0.000228204
565	11	623	A V T K A Q Kac Kac D G K K R	H2B 17-29	H2BK23ac	H2BK24ac				168.667	26.8576	0.00604997	0.000963367	87	30.6105	0.00485737	0.00170904	118	3.60555	0.00543089	0.000165944	65	4.3589	0.00347247	0.000232864	57	2	0.00115314	4.04609e-05	71	5.56776	0.000951389	7.46071e-05	65.6667	6.65833	0.00256776	0.00026036	60	8.7178	0.000566316	8.22837e-05
566	11	624	A V T K A Q Kac K D G Kac K R	H2B 17-29	H2BK23ac	H2BK27ac				160.667	18.5831	0.00529764	0.000612739	107.667	6.80686	0.0078099	0.000493754	128	2.64575	0.00722129	0.000149264	84	11.3578	0.00751187	0.0010157	55.6667	0.57735	0.000922509	9.56786e-06	63.3333	2.08167	0.000604056	1.98544e-05	55.6667	0.57735	0.00085592	8.87723e-06	87	16.0935	0.00209537	0.000387606
567	11	625	A V T K A Q Kac K D G K Kac R	H2B 17-29	H2BK23ac	H2BK28ac				141.333	4.50925	0.00347951	0.000111014	118	7	0.00928616	0.000550874	112.333	11.5902	0.00441633	0.000455664	63.3333	2.3094	0.00311813	0.0001137	54	0	0.000634225	0	61.6667	1.52753	0.000528549	1.30925e-05	55.3333	0.57735	0.000798859	8.33533e-06	85.3333	5.1316	0.00200098	0.000120331
568	11	626	A V T K A Q K Kac D G Kac K R	H2B 17-29	H2BK24ac	H2BK27ac				129.667	2.51661	0.00238237	4.62378e-05	94.3333	5.85947	0.00590504	0.000366789	98.6667	2.3094	0.00196944	4.6097e-05	57	2	0.00177167	6.21638e-05	52.3333	0.57735	0.000345941	3.81648e-06	55	1	0.000226521	4.11857e-06	54.6667	0.57735	0.000684736	7.23169e-06	74.3333	10.7858	0.00137803	0.000199953
569	11	627	A V T K A Q K Kac D G K Kac R	H2B 17-29	H2BK24ac	H2BK28ac				160	29.5127	0.00523495	0.000965609	108	25.3574	0.00785752	0.00184488	110.667	4.50925	0.00411793	0.00016779	69	5.56776	0.00432287	0.000348822	53.3333	0.57735	0.000518911	5.61738e-06	65.3333	4.16333	0.000694665	4.42671e-05	58.3333	2.51661	0.00131241	5.66199e-05	56	5.19615	0.000339789	3.15285e-05
570	11	628	A V T K A Q K K D G Kac Kac R	H2B 17-29	H2BK27ac	H2BK28ac				154.333	14.0119	0.00470205	0.000426898	80	5	0.00385733	0.000241083	111	1.73205	0.00417761	6.51877e-05	61.6667	5.03322	0.0027638	0.000225581	56.6667	2.08167	0.00109548	4.02428e-05	62	3.4641	0.000543651	3.03752e-05	57.3333	0.57735	0.00114123	1.14922e-05	53	1.73205	0.000169895	5.55219e-06
571	11	629	A V T Kac A Q Kac Kac D G K K R	H2B 17-29	H2BK20ac	H2BK23ac	H2BK24ac			174.667	8.5049	0.00661421	0.00032206	170.333	19.6554	0.0167627	0.00193431	240.667	33.1713	0.0273932	0.00377562	144.667	55.1483	0.0204096	0.00778033	62.3333	2.51661	0.00207565	8.3801e-05	95	7	0.00203869	0.000150219	64.6667	3.05505	0.00239658	0.000113222	162.333	27.4651	0.00636161	0.00107632
572	11	630	A V T Kac A Q K Kac D G Kac K R	H2B 17-29	H2BK20ac	H2BK24ac	H2BK27ac			140	4.3589	0.00335413	0.000104431	89	3.60555	0.0051431	0.000208356	105	4.3589	0.00310337	0.000128831	60.6667	2.88675	0.0025512	0.000121396	56.6667	0.57735	0.00109548	1.11613e-05	64.3333	5.50757	0.00064936	5.55917e-05	59	1	0.00142653	2.41785e-05	101	7.2111	0.00288821	0.00020621
573	11	631	A V T Kac A Q K K D G Kac Kac R	H2B 17-29	H2BK20ac	H2BK27ac	H2BK28ac			146.667	1.52753	0.00398107	4.14626e-05	92.6667	2.08167	0.00566694	0.000127302	109	1	0.00381953	3.50415e-05	67.6667	3.51188	0.0040394	0.000209644	54.6667	0.57735	0.000749539	7.91609e-06	61.3333	0.57735	0.000513448	4.83325e-06	57.3333	0.57735	0.00114123	1.14922e-05	64.3333	10.9697	0.000811719	0.000138408
574	11	632	A V T Kac A Q Kac K D G Kac K R	H2B 17-29	H2BK20ac	H2BK23ac	H2BK27ac			173	20	0.00645748	0.000746529	68	8.7178	0.00214296	0.000274734	120.333	4.93288	0.00584865	0.000239757	53.3333	2.51661	0.000992134	4.68153e-05	57.3333	0.57735	0.00121079	1.21928e-05	64.6667	5.03322	0.000664462	5.17173e-05	60	5.2915	0.00159772	0.000140905	53.3333	1.52753	0.000188772	5.40663e-06
575	11	633	A V T Kac A Q Kac K D G K Kac R	H2B 17-29	H2BK20ac	H2BK23ac	H2BK28ac			150	9.53939	0.00429454	0.000273115	99.6667	8.73689	0.00666698	0.000584436	151.667	3.05505	0.0114586	0.000230812	109.333	10.7858	0.0128977	0.00127237	56.3333	2.3094	0.00103782	4.25458e-05	64	2	0.000634259	1.98206e-05	56.3333	0.57735	0.000970043	9.9418e-06	89	33.6006	0.00220863	0.000833835
576	12	634	A V T Kac A Q K Kac D G K Kac R	H2B 17-29	H2BK20ac	H2BK24ac	H2BK28ac			191	5.2915	0.00815021	0.000225795	108.667	3.51188	0.00795276	0.000257017	135.333	5.1316	0.00853426	0.000323604	80.6667	4.04145	0.0068032	0.000340845	59.6667	0.57735	0.00161439	1.56213e-05	78.6667	7.23418	0.00129872	0.00011943	62.6667	0.57735	0.00205421	1.89255e-05	84.6667	17.673	0.00196323	0.000409796
577	12	635	A V T K A Q Kac Kac D G Kac K R	H2B 17-29	H2BK23ac	H2BK24ac	H2BK27ac			139.333	3.05505	0.00329143	7.21686e-05	78.3333	2.51661	0.00361922	0.000116275	110.333	1.52753	0.00405825	5.6185e-05	67.6667	0.57735	0.0040394	3.44653e-05	53.3333	0.57735	0.000518911	5.61738e-06	60	1.73205	0.000453042	1.30782e-05	57.6667	2.51661	0.00119829	5.22941e-05	62	1.73205	0.000679579	1.89849e-05
578	12	636	A V T K A Q Kac Kac D G K Kac R	H2B 17-29	H2BK23ac	H2BK24ac	H2BK28ac			142.667	1.52753	0.0036049	3.85975e-05	98.6667	3.51188	0.00652412	0.000232216	119	1.73205	0.00560993	8.16528e-05	87.3333	1.52753	0.00822054	0.000143783	56	1	0.000980166	1.7503e-05	62	2.64575	0.000543651	2.31994e-05	63.3333	3.21455	0.00216833	0.000110056	75.3333	6.1101	0.00143467	0.000116362
579	12	637	A V T K A Q K Kac D G Kac Kac R	H2B 17-29	H2BK24ac	H2BK27ac	H2BK28ac			135.667	1.52753	0.00294662	3.31771e-05	97.6667	7.63763	0.00638126	0.00049902	108.333	2.3094	0.00370017	7.88785e-05	82.3333	8.3865	0.00715754	0.000729069	56	1.73205	0.000980166	3.0316e-05	64	1	0.000634259	9.9103e-06	57	0	0.00108417	0	66.6667	3.78594	0.000943859	5.36009e-05
580	12	638	A V T Kac A Q Kac Kac D G Kac K R	H2B 17-29	H2BK20ac	H2BK23ac	H2BK24ac	H2BK27ac		142.333	14.0119	0.00357356	0.000351796	98	1.73205	0.00642888	0.000113624	120	5.2915	0.00578897	0.00025527	81.6667	8.0829	0.0070158	0.000694384	56.6667	1.1547	0.00109548	2.23227e-05	71.6667	7.63763	0.000981591	0.00010461	58.3333	1.1547	0.00131241	2.5979e-05	74	10.8167	0.00135916	0.000198669
581	12	639	A V T Kac A Q K Kac D G Kac Kac R	H2B 17-29	H2BK20ac	H2BK24ac	H2BK27ac	H2BK28ac		133.667	2.51661	0.00275853	5.19364e-05	82.3333	5.1316	0.00419068	0.000261193	112	5.2915	0.00435665	0.000205832	71.6667	5.1316	0.0048898	0.000350128	54.3333	0.57735	0.000691882	7.35199e-06	60.3333	2.3094	0.000468144	1.79193e-05	55.6667	0.57735	0.00085592	8.87723e-06	58.3333	2.08167	0.00047193	1.68411e-05
582	12	640	A V T K A Q Kac Kac D G Kac Kac R	H2B 17-29	H2BK23ac	H2BK24ac	H2BK27ac	H2BK28ac		156	10.3923	0.00485878	0.000323679	124.333	2.3094	0.010191	0.00018929	128	10.5357	0.00722129	0.000594383	126	6.55744	0.0164411	0.000855646	58.3333	0.57735	0.00138376	1.36957e-05	72.3333	4.93288	0.00101179	6.90009e-05	62.6667	3.21455	0.00205421	0.000105373	88	4.58258	0.002152	0.000112065
583	12	641	A V T Kac A Q Kac K D G Kac Kac R	H2B 17-29	H2BK20ac	H2BK23ac	H2BK27ac	H2BK28ac		148.333	6.65833	0.0041378	0.000185736	106.333	1.52753	0.00761941	0.000109456	138.667	2.3094	0.00913106	0.000152072	123.667	6.35085	0.015945	0.00081885	55.6667	0.57735	0.000922509	9.56786e-06	69	4.3589	0.00086078	5.43776e-05	64.6667	1.1547	0.00239658	4.27937e-05	79.6667	3.21455	0.00168007	6.77908e-05
584	12	642	A V T Kac A Q Kac Kac D G Kac Kac R	H2B 17-29	H2BK20ac	H2BK23ac	H2BK24ac	H2BK27ac	H2BK28ac	151.333	11.5902	0.00441992	0.00033851	123	9.84886	0.0100005	0.000800758	136.333	11.0604	0.0087133	0.000706892	121	19.6977	0.0153781	0.00250341	64	3	0.00236393	0.000110809	70.6667	2.88675	0.000936287	3.82476e-05	65.6667	10.2632	0.00256776	0.000401322	86.6667	14.9778	0.00207649	0.00035886
585	12	643	S G R G K Q G G K A R A K	H2A 1-13						143	5	0.00363625	0.000127142	110.333	10.2144	0.00819087	0.000758289	104.333	1.1547	0.00298401	3.30252e-05	69.6667	1.1547	0.0044646	7.39992e-05	52.6667	0.57735	0.000403598	4.42438e-06	55.3333	1.52753	0.000241622	6.6702e-06	54	1	0.000570613	1.05669e-05	56	1	0.000339789	6.06767e-06
586	12	644	Sph G R G K Q G G K A R A K	H2A 1-13	H2AS1ph					129.333	2.08167	0.00235102	3.78406e-05	85.3333	2.08167	0.00461927	0.000112685	99.6667	0.57735	0.00214848	1.24458e-05	63.3333	5.85947	0.00311813	0.000288483	51.6667	0.57735	0.000230627	2.57715e-06	53.6667	1.1547	0.000166115	3.57417e-06	52.6667	0.57735	0.000342368	3.75316e-06	53.6667	0.57735	0.000207649	2.2339e-06
587	12	645	S G Rme G K Q G G K A R A K	H2A 1-13	H2AR3me1					131.333	2.51661	0.00253911	4.86544e-05	88.6667	0.57735	0.00509548	3.31791e-05	103.667	4.50925	0.00286465	0.000124605	67.6667	0.57735	0.0040394	3.44653e-05	52.6667	1.1547	0.000403598	8.84876e-06	54	0	0.000181217	0	53.6667	0.57735	0.000513552	5.52483e-06	58.6667	1.1547	0.000490807	9.66025e-06
588	12	646	S G Rme2a G K Q G G K A R A K	H2A 1-13	H2AR3me2a					159.333	1.52753	0.00517225	4.95863e-05	141	2.64575	0.012572	0.000235904	109	8.66025	0.00381953	0.000303469	102	3	0.0113387	0.00033349	54.6667	0.57735	0.000749539	7.91609e-06	60.6667	1.52753	0.000483245	1.21676e-05	59	1	0.00142653	2.41785e-05	71	5.56776	0.00118926	9.3261e-05
589	12	647	S G Rme2s G K Q G G K A R A K	H2A 1-13	H2AR3me2s					178.333	40.4516	0.00695903	0.00157853	124	1.73205	0.0101433	0.000141684	116.667	4.16333	0.00519217	0.000185286	90.6667	2.51661	0.0089292	0.000247846	55.6667	1.52753	0.000922509	2.53142e-05	66.6667	6.80686	0.00075507	7.70949e-05	61.3333	3.21455	0.00182596	9.57008e-05	69	2.64575	0.001076	4.12584e-05
590	12	648	S G Rcit G K Q G G K A R A K	H2A 1-13	H2AR3cit					131.667	3.51188	0.00257045	6.85605e-05	96	1	0.00614315	6.39911e-05	95.3333	2.3094	0.00137264	3.32516e-05	61	4.58258	0.00262207	0.000196981	52.6667	0.57735	0.000403598	4.42438e-06	54	0	0.000181217	0	53.6667	0.57735	0.000513552	5.52483e-06	54.3333	0.57735	0.000245403	2.60768e-06
591	12	649	S G R G Kac Q G G K A R A K	H2A 1-13	H2AK5ac					135	2	0.00288392	4.27248e-05	95.6667	7.76745	0.00609553	0.000494914	101	1	0.0023872	2.36357e-05	74.6667	0.57735	0.0055276	4.27415e-05	53.6667	0.57735	0.000576568	6.20277e-06	55	1	0.000226521	4.11857e-06	53	0	0.000399429	0	56.6667	1.52753	0.000377544	1.01772e-05
592	12	650	S G R G K Q G G Kac A R A K	H2A 1-13	H2AK9ac					141.333	4.16333	0.00347951	0.000102498	96.3333	3.78594	0.00619077	0.0002433	101.667	5.50757	0.00250656	0.000135788	78.6667	5.50757	0.006378	0.000446533	54.6667	1.1547	0.000749539	1.58322e-05	55	0	0.000226521	0	53	0	0.000399429	0	59.6667	2.51661	0.000547438	2.30898e-05
593	12	653	S G Rme G Kac Q G G K A R A K	H2A 1-13	H2AR3me1	H2AK5ac				154	21	0.0046707	0.000636914	82.6667	2.3094	0.0042383	0.000118402	101.667	0.57735	0.00250656	1.42344e-05	63	12.1244	0.00304727	0.000586447	54	0	0.000634225	0	55.3333	1.52753	0.000241622	6.6702e-06	54	0	0.000570613	0	57.6667	3.78594	0.000434175	2.85045e-05
594	12	654	S G Rme2a G Kac Q G G K A R A K	H2A 1-13	H2AR3me2a	H2AK5ac				142	4.3589	0.00354221	0.000108733	99	4.3589	0.00657174	0.000289349	107.333	1.52753	0.00352113	5.01113e-05	70	3.4641	0.00453547	0.000224447	56.3333	0.57735	0.00103782	1.06365e-05	60.3333	1.1547	0.000468144	8.95965e-06	58.6667	0.57735	0.00136947	1.34772e-05	59.6667	0.57735	0.000547438	5.29716e-06
595	12	655	S G Rme2s G Kac Q G G K A R A K	H2A 1-13	H2AR3me2s	H2AK5ac				153	8.7178	0.00457666	0.000260774	92.3333	6.1101	0.00561932	0.000371855	121.333	3.21455	0.00602769	0.000159695	70.3333	1.1547	0.00460634	7.56247e-05	60.6667	2.08167	0.00178736	6.13301e-05	63	1	0.000588955	9.34849e-06	57.6667	0.57735	0.00119829	1.19971e-05	63	0	0.00073621	0
596	12	656	S G Rcit G Kac Q G G K A R A K	H2A 1-13	H2AR3cit	H2AK5ac				145.667	5.50757	0.00388703	0.000146966	86.6667	4.6188	0.00480975	0.00025633	116.667	2.88675	0.00519217	0.000128473	75.3333	3.51188	0.00566934	0.000264293	59	1.73205	0.00149908	4.40081e-05	64	1	0.000634259	9.9103e-06	60	0	0.00159772	0	67.6667	2.51661	0.00100049	3.72096e-05
597	12	657	Sph G Rme G K Q G G K A R A K	H2A 1-13	H2AS1ph	H2AR3me1				142.667	13.0128	0.0036049	0.000328808	87.6667	1.1547	0.00495262	6.52333e-05	107	3.4641	0.00346145	0.000112064	69.6667	9.45163	0.0044646	0.00060571	55	1	0.000807196	1.46763e-05	56.3333	0.57735	0.000286927	2.94066e-06	55.3333	0.57735	0.000798859	8.33533e-06	60	2	0.000566316	1.88772e-05
598	12	658	Sph G Rme2a G K Q G G K A R A K	H2A 1-13	H2AS1ph	H2AR3me2a				129.333	4.93288	0.00235102	8.967e-05	79.6667	3.05505	0.00380971	0.000146094	105.667	0.57735	0.00322273	1.76086e-05	58.3333	1.1547	0.00205513	4.06811e-05	53.6667	0.57735	0.000576568	6.20277e-06	57.3333	0.57735	0.000332231	3.34559e-06	54.6667	0.57735	0.000684736	7.23169e-06	58.3333	1.52753	0.00047193	1.2358e-05
599	12	659	Sph G Rme2s G K Q G G K A R A K	H2A 1-13	H2AS1ph	H2AR3me2s				142.333	2.3094	0.00357356	5.7982e-05	105.667	3.51188	0.00752417	0.000250069	102	2	0.00256624	5.03185e-05	71.3333	4.50925	0.00481894	0.000304623	53.6667	0.57735	0.000576568	6.20277e-06	57	1.73205	0.00031713	9.63657e-06	54	0	0.000570613	0	56.6667	0.57735	0.000377544	3.84662e-06
600	12	660	Sph G Rcit G K Q G G K A R A K	H2A 1-13	H2AS1ph	H2AR3cit				146	3	0.00391837	8.05145e-05	87	1	0.00485737	5.58319e-05	97	1.73205	0.00167104	2.98385e-05	62	4.3589	0.00283467	0.000199291	54.3333	0.57735	0.000691882	7.35199e-06	56	1	0.000271825	4.85402e-06	53.6667	1.1547	0.000513552	1.10497e-05	58.3333	3.21455	0.00047193	2.60064e-05
601	12	661	S G R G Kac Q G G Kac A R A K	H2A 1-13	H2AK5ac	H2AK9ac				145	1.73205	0.00382433	4.56823e-05	105	9.64365	0.00742893	0.000682304	103.333	4.04145	0.00280497	0.000109705	87	2	0.00814967	0.000187349	53.3333	0.57735	0.000518911	5.61738e-06	55	1	0.000226521	4.11857e-06	54	0	0.000570613	0	69.3333	12.0968	0.00109488	0.000191027
602	12	662	Sph G R G Kac Q G G K A R A K	H2A 1-13	H2AS1ph	H2AK5ac				136	1.73205	0.00297796	3.79263e-05	105.667	1.52753	0.00752417	0.00010877	104	3.4641	0.00292433	9.74054e-05	61.6667	2.51661	0.0027638	0.00011279	53.6667	0.57735	0.000576568	6.20277e-06	55.6667	0.57735	0.000256724	2.66263e-06	54.6667	0.57735	0.000684736	7.23169e-06	54.6667	1.1547	0.000264281	5.58229e-06
603	12	663	Sph G R G K Q G G Kac A R A K	H2A 1-13	H2AS1ph	H2AK9ac				-	-	-	-	91.3333	0.57735	0.00547645	3.46186e-05	-	-	-	-	65.3333	8.32666	0.00354333	0.000451594	-	-	-	-	52.6667	0.57735	0.000120811	1.32437e-06	-	-	-	-	53.6667	0.57735	0.000207649	2.2339e-06
604	12	664	Sph G R G Kac Q G G Kac A R A K	H2A 1-13	H2AS1ph	H2AK5ac	H2AK9ac			147.667	6.65833	0.00407511	0.000183748	104.667	1.52753	0.0073813	0.000107724	102	2	0.00256624	5.03185e-05	81	7.54983	0.00687407	0.000640717	53.6667	0.57735	0.000576568	6.20277e-06	56	1	0.000271825	4.85402e-06	53	0	0.000399429	0	55.6667	1.1547	0.000320912	6.65672e-06
605	12	665	R A K A K T R S S R A G L	H2A 11-23						147.333	1.52753	0.00404376	4.1925e-05	85	1	0.00457165	5.37841e-05	107	1	0.00346145	3.235e-05	76	3.60555	0.00581107	0.000275686	54.3333	0.57735	0.000691882	7.35199e-06	55.6667	0.57735	0.000256724	2.66263e-06	54	0	0.000570613	0	72	23.4307	0.00124589	0.000405448
606	12	666	R A Kac A K T R S S R A G L	H2A 11-23	H2AK13ac					141.667	13.4288	0.00351086	0.000332801	85	0	0.00457165	0	108	1	0.00364049	3.37082e-05	64.6667	8.0829	0.0034016	0.000425178	54.6667	2.08167	0.000749539	2.85419e-05	58.3333	2.51661	0.000377535	1.62876e-05	56.6667	1.52753	0.0010271	2.7687e-05	59	3.60555	0.000509684	3.11473e-05
607	12	667	R A K A Kac T R S S R A G L	H2A 11-23	H2AK15ac					157.667	16.6233	0.00501552	0.000528801	87.6667	6.65833	0.00495262	0.000376154	109.333	1.52753	0.00387921	5.41974e-05	72.6667	13.4288	0.0051024	0.000942926	57.3333	2.3094	0.00121079	4.87711e-05	59.3333	0.57735	0.000422839	4.11449e-06	58	2	0.00125535	4.32879e-05	55.6667	1.1547	0.000320912	6.65672e-06
608	12	668	R A K A K Tph R S S R A G L	H2A 11-23	H2AT16ph					154.333	3.05505	0.00470205	9.30777e-05	110.667	4.50925	0.00823849	0.000335687	108	0	0.00364049	0	86	6	0.00793707	0.000553749	55	1	0.000807196	1.46763e-05	57.6667	1.1547	0.000347332	6.95488e-06	56	0	0.000912981	0	58.3333	1.52753	0.00047193	1.2358e-05
609	12	669	R A K A Kac Tph R S S R A G L	H2A 11-23	H2AK15ac	H2AT16ph				173.333	1.1547	0.00648882	4.32268e-05	135	3.60555	0.0117148	0.000312878	128	5.2915	0.00722129	0.000298527	137.333	6.65833	0.0188505	0.00091393	55.6667	1.52753	0.000922509	2.53142e-05	61.3333	2.51661	0.000513448	2.10676e-05	56.6667	1.52753	0.0010271	2.7687e-05	66.3333	5.1316	0.000924982	7.15574e-05
610	12	670	celluspot blank	H2A 11-23	H2AK13ac	H2AT16ph				148.667	16.1967	0.00416915	0.000454214	64.6667	0.57735	0.00166675	1.48809e-05	100.667	2.08167	0.00232752	4.81304e-05	57	1.73205	0.00177167	5.38354e-05	55.6667	0.57735	0.000922509	9.56786e-06	60.6667	2.08167	0.000483245	1.65817e-05	57	1	0.00108417	1.90204e-05	61	3.4641	0.000622947	3.53763e-05
611	12	671	R A Kac A Kac T R S S R A G L	H2A 11-23	H2AK13ac	H2AK15ac				137	3.60555	0.003072	8.08487e-05	86.6667	4.04145	0.00480975	0.000224289	106.667	2.51661	0.00340177	8.02587e-05	59.3333	1.52753	0.00226773	5.83824e-05	53.6667	1.52753	0.000576568	1.6411e-05	61.6667	6.65833	0.000528549	5.7069e-05	54.3333	0.57735	0.000627675	6.66972e-06	56.3333	2.3094	0.000358667	1.47036e-05
612	12	672	R A Kac A Kac Tph R S S R A G L	H2A 11-23	H2AK13ac	H2AK15ac	H2AT16ph			171.333	2.88675	0.00630074	0.00010616	133.667	5.50757	0.0115244	0.000474847	144	1	0.0100859	7.00412e-05	100	2	0.0109135	0.000218269	60.6667	1.1547	0.00178736	3.40198e-05	73.6667	5.03322	0.0010722	7.32573e-05	68	1.73205	0.00296719	7.55783e-05	72.3333	0.57735	0.00126477	1.00952e-05
613	12	H86	P E V S S K G A T I S K K	Unmod H2B variant						159.667	5.50757	0.0052036	0.000179494	95.3333	4.16333	0.00604791	0.00026412	105	1	0.00310337	2.95559e-05	70.6667	3.78594	0.0046772	0.000250579	54	0	0.000634225	0	58	2	0.000362434	1.24977e-05	55	1	0.000741797	1.34872e-05	59	1.73205	0.000509684	1.49627e-05
614	12	H87	P E P S K S A P A P K K G	Unmod H2B variant						170	4.3589	0.00617536	0.00015834	133.333	13.6504	0.0114767	0.00117497	110.333	4.04145	0.00405825	0.000148651	113.333	9.29157	0.0137481	0.00112713	55.6667	0.57735	0.000922509	9.56786e-06	60	1	0.000453042	7.5507e-06	58	4.3589	0.00125535	9.43438e-05	67	4.3589	0.000962736	6.26339e-05
615	12	H88	P E P A K S A P A P K K G	Unmod H2B variant						147.333	3.05505	0.00404376	8.38499e-05	121	2	0.00971475	0.000160574	107	2	0.00346145	6.46999e-05	66	1	0.00368507	5.58344e-05	52.3333	0.57735	0.000345941	3.81648e-06	59	0	0.000407738	0	56.3333	1.1547	0.000970043	1.98836e-05	56.3333	0.57735	0.000358667	3.67591e-06
616	12	H89	P E P T K S A P A P K K G	Unmod H2B variant						168.333	1.52753	0.00601862	5.46154e-05	141.333	7.37111	0.0126196	0.000658167	184.333	121.887	0.0173072	0.011444	97	15.7162	0.0102757	0.0016649	57	1	0.00115314	2.02305e-05	64.3333	1.1547	0.00064936	1.16552e-05	62.6667	4.72582	0.00205421	0.000154912	67.6667	7.02377	0.00100049	0.00010385
617	12	H90	P D P A K S A P A P K K G	Unmod H2B variant						176.667	9.0185	0.00680229	0.000347244	90.6667	2.08167	0.00538121	0.00012355	107.667	5.68624	0.00358081	0.000189115	67.6667	0.57735	0.0040394	3.44653e-05	54.6667	0.57735	0.000749539	7.91609e-06	60	0	0.000453042	0	56.3333	0.57735	0.000970043	9.9418e-06	65.3333	5.85947	0.000868351	7.78786e-05
618	12	H91	P E P V K S A P V P K K G	Unmod H2B variant						188	1	0.00786809	4.18516e-05	169	4.3589	0.0165722	0.000427436	137.333	8.5049	0.00889234	0.000550693	177.667	23.7557	0.0274254	0.00366704	58.6667	2.08167	0.00144142	5.11458e-05	72	4.58258	0.000996693	6.34364e-05	65.3333	6.80686	0.0025107	0.000261581	99.3333	6.65833	0.00279382	0.00018727
619	12	H92	P E L A K S A P A P K K G	Unmod H2B variant						170	17.0587	0.00617536	0.000619669	137.667	11.5902	0.0120958	0.00101835	108.333	2.51661	0.00370017	8.59558e-05	88.6667	29.7377	0.008504	0.00285214	58	3.60555	0.00132611	8.2437e-05	71	5.2915	0.000951389	7.09053e-05	67	7	0.00279601	0.00029212	73	19.0788	0.00130253	0.000340419
620	12	H93	P K K G S K K A V T K A Q	Unmod H2B variant						164	7.81025	0.00561111	0.000267221	109.333	0.57735	0.008048	4.24986e-05	103	6	0.00274529	0.00015992	65.3333	2.08167	0.00354333	0.000112899	53.6667	0.57735	0.000576568	6.20277e-06	54.3333	0.57735	0.000196318	2.08609e-06	54.3333	0.57735	0.000627675	6.66972e-06	56.6667	1.1547	0.000377544	7.69323e-06
621	12	H94	I S K K G F K K A V V K T	Unmod H2B variant						177	6.245	0.00683364	0.000241108	135.333	2.88675	0.0117625	0.000250901	100.333	3.21455	0.00226784	7.26588e-05	77	2.64575	0.00602367	0.000206976	53	0	0.000461255	0	55.6667	0.57735	0.000256724	2.66263e-06	54.6667	0.57735	0.000684736	7.23169e-06	59	1	0.000509684	8.63871e-06
622	12	H95	A P K K G S K K A V T K A	Unmod H2B variant						179.333	2.88675	0.00705307	0.000113534	104	2	0.00728606	0.000140117	98	1	0.00185008	1.88784e-05	69.6667	2.08167	0.0044646	0.000133404	53	0	0.000461255	0	54.6667	0.57735	0.00021142	2.23286e-06	54	1	0.000570613	1.05669e-05	59.3333	1.52753	0.000528561	1.36077e-05
623	12	H96	V P K K G S K K A I N K A	Unmod H2B variant						172.333	18.4752	0.00639478	0.000685561	109.667	2.08167	0.00809562	0.000153669	102.333	1.52753	0.00262593	3.91971e-05	75	10.4403	0.00559847	0.00077933	53	1	0.000461255	8.70292e-06	54.3333	0.57735	0.000196318	2.08609e-06	55.6667	0.57735	0.00085592	8.87723e-06	59.3333	4.72582	0.000528561	4.20991e-05
624	12	H97	A P K K G S K K A I T K A	Unmod H2B variant						167.333	5.85947	0.00592458	0.000207459	121	7.93725	0.00971475	0.00063726	101	2	0.0023872	4.72714e-05	60.3333	1.52753	0.00248033	6.27974e-05	54	1	0.000634225	1.17449e-05	56.6667	0.57735	0.000302028	3.07722e-06	57.3333	1.52753	0.00114123	3.04056e-05	54.6667	0.57735	0.000264281	2.79114e-06
625	12	H98	K A Q K K D G K K R K R S	Unmod H2B variant						292	205.322	0.0176483	0.0124096	114.333	4.04145	0.00876232	0.00030973	103	0	0.00274529	0	70.3333	4.72582	0.00460634	0.000309507	54.3333	0.57735	0.000691882	7.35199e-06	55	0	0.000226521	0	56.6667	1.1547	0.0010271	2.09294e-05	57.3333	0.57735	0.000415298	4.18208e-06
626	12	H99	K T Q K K E G K K R K R T	Unmod H2B variant						199	4	0.00890254	0.000178946	156.667	26.1024	0.0148102	0.00246754	105.333	0.57735	0.00316305	1.73372e-05	89	13.7477	0.00857487	0.00132455	55.3333	0.57735	0.000864852	9.02391e-06	56.3333	1.1547	0.000286927	5.88132e-06	57.6667	0.57735	0.00119829	1.19971e-05	62	1.73205	0.000679579	1.89849e-05
627	12	H100	D G K K R K R S R K E S Y	Unmod H2B variant						193	3	0.0083383	0.000129611	103	3	0.0071432	0.000208054	100	1.73205	0.00220816	3.82465e-05	70	1.73205	0.00453547	0.000112224	53	0	0.000461255	0	53.3333	0.57735	0.000151014	1.63478e-06	54.3333	0.57735	0.000627675	6.66972e-06	61	2	0.000622947	2.04245e-05
628	12	H101	E G K K R K R T R K E S Y	Unmod H2B variant						174.667	6.1101	0.00661421	0.000231375	123.667	3.78594	0.0100957	0.000309071	101.667	4.72582	0.00250656	0.000116514	64	2	0.00325987	0.000101871	52.6667	0.57735	0.000403598	4.42438e-06	56.6667	2.88675	0.000302028	1.53861e-05	56	1	0.000912981	1.63032e-05	56.6667	0.57735	0.000377544	3.84662e-06
629	12	H102	K R S R K E S Y S I Y V Y	Unmod H2B variant						164	5.56776	0.00561111	0.000190496	73.3333	10.504	0.0029049	0.000416086	97.6667	2.3094	0.0017904	4.23354e-05	51	1	0.000496067	9.7268e-06	54	1	0.000634225	1.17449e-05	55	1	0.000226521	4.11857e-06	54.6667	1.1547	0.000684736	1.44634e-05	59	8.66025	0.000509684	7.48134e-05
630	13	H103	K R T R K E S Y S I Y I Y	Unmod H2B variant						263.333	14.1539	0.0149525	0.000803683	212.667	10.0167	0.0228106	0.00107439	127.667	3.21455	0.00716161	0.000180324	123.333	25.7747	0.0158741	0.00331744	56.6667	0.57735	0.00109548	1.11613e-05	60.3333	1.52753	0.000468144	1.18525e-05	60	2	0.00159772	5.32573e-05	59.3333	1.52753	0.000528561	1.36077e-05
631	13	H104	K V L K Q V H P D T G I S	Unmod H2B variant						163	5.56776	0.00551707	0.000188452	121	6.245	0.00971475	0.000501393	117.333	2.51661	0.00531153	0.000113924	96	1	0.0100631	0.000104824	70.3333	23.094	0.00345941	0.0011359	60.6667	3.51188	0.000483245	2.79742e-05	60.3333	0.57735	0.00165478	1.58351e-05	63.3333	1.52753	0.000755087	1.82118e-05
632	13	H105	V H P D T G I S S K A M G	Unmod H2B variant						204	1	0.00937275	4.59448e-05	174	17.5784	0.0172865	0.00174638	173.667	18.7705	0.0153975	0.00166422	211.333	20.5508	0.0345829	0.00336296	66.6667	1.1547	0.00282518	4.89336e-05	110	2.64575	0.00271825	6.53802e-05	107	5.56776	0.00964337	0.000501794	149.333	10.6927	0.0056254	0.000402794
633	13	H106	G I S S K A M G I M N S F	Unmod H2B variant						195.333	18.7172	0.00855773	0.000820017	212	0	0.0227154	0	138.667	4.04145	0.00913106	0.000266125	244.333	32.5935	0.0415988	0.00554917	56.6667	0.57735	0.00109548	1.11613e-05	65.3333	1.1547	0.000694665	1.22775e-05	71	9.16515	0.00348074	0.000449317	88	9.53939	0.002152	0.000233281
634	13	H107	G I S S K A M S I M N S F	Unmod H2B variant						214.333	6.80686	0.0103445	0.000328524	258.333	10.2632	0.0293347	0.00116543	149	33.8674	0.0109811	0.00249599	250.333	95.2593	0.0428744	0.016315	58.6667	1.1547	0.00144142	2.83706e-05	70.6667	3.78594	0.000936287	5.01612e-05	64	4	0.00228245	0.000142653	84.3333	24.8261	0.00194435	0.000572378
635	13	H108	A M G I M N S F V N D I F	Unmod H2B variant						176.667	9.50438	0.00680229	0.000365953	166.667	16.0416	0.0162389	0.00156299	134	1.73205	0.00829554	0.000107226	108	2	0.0126143	0.000233598	68.3333	1.1547	0.00311347	5.26116e-05	113	7.93725	0.00285417	0.00020048	82.6667	4.93288	0.00547789	0.000326876	114	7	0.00362442	0.000222552
636	13	H109	A M S I M N S F V T D I F	Unmod H2B variant						218.667	4.04145	0.010752	0.000198721	230.333	9.29157	0.0253345	0.00102199	154	1	0.0118763	7.71191e-05	161	17	0.0238821	0.00252171	83.3333	5.1316	0.00570803	0.000351496	165.333	20.5994	0.00522509	0.000651008	127.667	2.08167	0.0131812	0.000214925	205.667	25.7941	0.00881565	0.00110563
637	13	H110	N S F V N D I F E R I A G	Unmod H2B variant						181	14.7309	0.00720981	0.000586779	100	2	0.00671461	0.000134292	108	3.60555	0.00364049	0.000121537	66.6667	0.57735	0.0038268	3.31411e-05	59.6667	0.57735	0.00161439	1.56213e-05	66.3333	0.57735	0.000739969	6.44052e-06	64.3333	0.57735	0.00233951	2.09956e-05	85	6.245	0.0019821	0.000145626
638	13	H111	N S F V T D I F E R I A S	Unmod H2B variant						173	7.93725	0.00645748	0.00029627	151.667	4.72582	0.0140959	0.000439218	114.667	2.51661	0.00483409	0.000106095	87	10.1489	0.00814967	0.000950691	62.3333	2.88675	0.00207565	9.61263e-05	70.6667	1.52753	0.000936287	2.02387e-05	68.6667	8.5049	0.00308131	0.000381644	92	17.5214	0.00237853	0.000452991
639	13	H112	D I F E R I A G E A S R L	Unmod H2B variant						223.667	3.51188	0.0112222	0.000176205	337.333	9.81495	0.040621	0.0011819	160	4.58258	0.0129506	0.000370919	206.667	4.72582	0.0335908	0.000768116	68.3333	0.57735	0.00311347	2.63058e-05	101.667	5.50757	0.00234072	0.000126803	82.6667	4.04145	0.00547789	0.000267806	121.667	3.51188	0.00405859	0.000117151
640	13	H113	D I F E R I A S E A S R L	Unmod H2B variant						174	9.16515	0.00655152	0.00034509	98.3333	3.51188	0.0064765	0.000231302	113	2.64575	0.00453569	0.000106197	115.333	79.3872	0.0141733	0.00975592	57.3333	0.57735	0.00121079	1.21928e-05	60	2	0.000453042	1.51014e-05	61	1	0.0017689	2.89984e-05	64	1.73205	0.000792842	2.14569e-05
641	13	H114	I A G E A S R L A H Y N K	Unmod H2B variant						260.667	3.05505	0.0147017	0.000172306	322	20.664	0.0384304	0.00246623	289.333	28.7286	0.0361065	0.0035851	397.667	7.50555	0.0741974	0.0014004	65.3333	1.1547	0.00259456	4.58562e-05	98	2.64575	0.0021746	5.87087e-05	87.6667	3.05505	0.00633381	0.000220724	142	12.2882	0.0052101	0.000450865
642	13	H119	Y N K R S T I T S R E I Q	Unmod H2B variant						193.333	10.4083	0.00836964	0.00045059	230	31	0.0252869	0.00340824	189	9.64365	0.0181428	0.000925727	207	20.0749	0.0336617	0.00326451	62.6667	2.3094	0.0021333	7.86168e-05	70.6667	1.1547	0.000936287	1.5299e-05	73	3	0.00382311	0.000157114	101.667	4.93288	0.00292596	0.000141968
643	13	H120	Y S K R S T I S S R E I Q	Unmod H2B variant						211.333	0.57735	0.0100624	2.74898e-05	265.333	19.1398	0.0303348	0.0021882	148.333	8.5049	0.0108618	0.000622776	250.333	27.4651	0.0428744	0.00470393	59	1	0.00149908	2.54081e-05	72.6667	1.52753	0.0010269	2.15864e-05	63	2	0.00211127	6.70244e-05	89.6667	7.63763	0.00224639	0.000191343
644	13	H123	E I Q T A V R L L L P G E	Unmod H2B variant						291	7.81025	0.0175543	0.000471146	339.667	15.0111	0.0409543	0.00180992	224.667	12.741	0.0245285	0.00139103	252.667	19.0875	0.0433704	0.00327639	111.667	2.08167	0.0106089	0.000197768	188.667	14.0119	0.00628218	0.000466565	146.333	6.1101	0.0163766	0.0006838	207.667	17.673	0.00892891	0.000759873
645	13	H125	P G E L A K H A V S E G T	Unmod H2B variant						211.667	2.08167	0.0100937	9.92682e-05	212.667	9.45163	0.0228106	0.00101378	153	4.58258	0.0116973	0.000350351	183.667	12.0139	0.028701	0.00187737	78.3333	1.1547	0.00484317	7.13925e-05	148.667	6.1101	0.00447002	0.000183715	145.667	8.32666	0.0162625	0.000929603	284.333	23.029	0.0132707	0.00107483
646	13	H126	K H A V S E G T K A V T K	Unmod H2B variant						161	18.5203	0.00532899	0.000613008	104.667	3.05505	0.0073813	0.000215448	110.333	1.52753	0.00405825	5.6185e-05	106	8.18535	0.0121891	0.000941244	55.3333	0.57735	0.000864852	9.02391e-06	58.3333	1.1547	0.000377535	7.47326e-06	57.6667	1.52753	0.00119829	3.17413e-05	66	4.58258	0.000906105	6.29135e-05
647	13	H127	E G T K A V T K Y T S S K	Unmod H2B variant						154.667	4.93288	0.00473339	0.000150965	100.667	7.76745	0.00680985	0.000525449	119	9.64365	0.00560993	0.000454624	108.667	0.57735	0.012756	6.77732e-05	55.6667	0.57735	0.000922509	9.56786e-06	60.3333	1.1547	0.000468144	8.95965e-06	60.6667	0.57735	0.00171184	1.62912e-05	71.3333	7.50555	0.00120814	0.000127118
648	13	H128	E G T K A V T K Y T S A K	Unmod H2B variant						218.667	5.1316	0.010752	0.000252325	299	6.245	0.0351445	0.000734039	131	3.60555	0.00775841	0.000213537	200	20.0749	0.0321735	0.00322939	57	0	0.00115314	0	62	2	0.000543651	1.75371e-05	67	3.4641	0.00279601	0.000144562	84.6667	4.16333	0.00196323	9.65382e-05
649	14	H47	S G R G K Q G G K A R A K	Unmod H2A variant						320.667	38.0832	0.0203442	0.00241613	188.667	67.159	0.0193819	0.0068993	146	9.53939	0.010444	0.000682395	127	5.56776	0.0166537	0.000730108	58	0	0.00132611	0	74.6667	1.1547	0.0011175	1.72819e-05	70.3333	2.08167	0.00336662	9.96423e-05	52.6667	0.57735	0.000151017	1.65551e-06
650	14	H48	Q G G K A R A K S K S R S	Unmod H2A variant						223.333	8.62168	0.0111909	0.000432018	282.333	13.6504	0.0327635	0.00158406	133.667	1.52753	0.00823586	9.41183e-05	143.333	19.0351	0.0201261	0.00267281	55	1	0.000807196	1.46763e-05	62.6667	1.1547	0.000573853	1.05739e-05	59	1	0.00142653	2.41785e-05	84.3333	15.8219	0.00194435	0.000364783
651	14	H49	Q G G K A R A K A K S R S	Unmod H2A variant						182	10.4403	0.00730385	0.00041898	170.333	4.04145	0.0167627	0.000397724	101.667	0.57735	0.00250656	1.42344e-05	84.3333	23.4379	0.00758274	0.00210739	52.6667	0.57735	0.000403598	4.42438e-06	56.6667	0.57735	0.000302028	3.07722e-06	56.6667	0.57735	0.0010271	1.04647e-05	79	6.245	0.00164232	0.000129826
652	14	H50	Q G G K A R A K A K T R S	Unmod H2A variant						187.667	5.1316	0.00783674	0.00021429	160.333	11.0604	0.0153341	0.00105781	104.333	4.04145	0.00298401	0.000115588	72	5.2915	0.00496067	0.000364575	52.6667	0.57735	0.000403598	4.42438e-06	59	2	0.000407738	1.38216e-05	54.6667	0.57735	0.000684736	7.23169e-06	72	14.1067	0.00124589	0.000244104
653	14	H51	R A K S K S R S S R A G L	Unmod H2A variant						212.667	28.589	0.0101878	0.00136955	93.3333	23.6925	0.00576218	0.00146272	123.667	7.76745	0.00644545	0.000404836	103	24.7588	0.0115513	0.00277666	57.6667	1.1547	0.00126845	2.53991e-05	62.3333	0.57735	0.000558752	5.17533e-06	60.3333	1.1547	0.00165478	3.16703e-05	58.3333	5.50757	0.00047193	4.45575e-05
654	14	H52	R A K A K S R S S R A G L	Unmod H2A variant						186.333	19.5533	0.00771136	0.00080921	146	11.3578	0.0132863	0.00103359	122	3	0.00614705	0.000151157	115	10	0.0141025	0.0012263	56	1	0.000980166	1.7503e-05	59.6667	0.57735	0.000437941	4.23763e-06	57.6667	0.57735	0.00119829	1.19971e-05	65.3333	10.0167	0.000868351	0.000133132
655	14	H53	R A K A K T R S S R A G L	Unmod H2A variant						229	8.7178	0.0117238	0.000446312	481	306.279	0.0611458	0.0389349	117.333	8.3865	0.00531153	0.000379646	162.333	54.8483	0.0241655	0.00816492	56.6667	0.57735	0.00109548	1.11613e-05	71.3333	8.3865	0.00096649	0.000113628	60.3333	1.1547	0.00165478	3.16703e-05	108	11.1355	0.00328463	0.000338668
656	14	H54	R S S R A G L Q F P V G R	Unmod H2A variant						396.667	76.2649	0.0274913	0.0052856	590.667	18.7705	0.0768132	0.00244101	186.667	22.3681	0.017725	0.00212397	179	21.6333	0.0277089	0.0033488	56.6667	1.1547	0.00109548	2.23227e-05	67.6667	0.57735	0.000800375	6.82901e-06	59.3333	1.52753	0.00148359	3.81949e-05	105	18.5203	0.00311474	0.000549388
657	14	H55	A G L Q F P V G R V H R L	Unmod H2A variant						896.667	228.187	0.0745118	0.018962	751.333	433.366	0.0997667	0.057545	228.333	84.4531	0.025185	0.00931512	287	85.2467	0.0506697	0.0150503	81.6667	6.65833	0.00541974	0.000441875	117.667	14.7422	0.00306559	0.000384081	97	11.2694	0.00793153	0.000921482	81	21.6564	0.00175558	0.000469377
658	14	H56	A G L Q F P V G R I H R L	Unmod H2A variant						488.333	52.9182	0.0361117	0.00391324	317	36	0.0377161	0.00428321	274.333	30.4357	0.0334209	0.00370785	290.333	34.4287	0.0513784	0.00609261	90	5.56776	0.00686116	0.000424459	112	9.64365	0.00280886	0.000241854	87.3333	2.51661	0.00627675	0.000180872	113.667	67.278	0.00360554	0.00213408
659	14	H62	K G N Y A E R V G A G A P	Unmod H2A variant						213.333	8.5049	0.0102505	0.000408652	168.333	6.35085	0.016477	0.000621641	146.333	35.2326	0.0105037	0.00252897	208.667	15.0111	0.034016	0.00244705	54.6667	1.52753	0.000749539	2.0944e-05	75.6667	6.02771	0.00116281	9.2631e-05	60.6667	2.3094	0.00171184	6.51647e-05	146.333	26.6896	0.00545551	0.000995024
660	14	H63	K G N Y S E R V G A G A P	Unmod H2A variant						306	84.2556	0.0189649	0.0052219	265	104.532	0.0302872	0.0119471	126.333	7.37111	0.00692289	0.000403927	97.6667	23.7557	0.0104174	0.00253385	57	2.64575	0.00115314	5.35248e-05	75.6667	6.4291	0.00116281	9.87993e-05	63.6667	6.4291	0.00222539	0.000224722	191	14.5258	0.00798505	0.000607275
661	14	H64	K G N Y A E R I G A G A P	Unmod H2A variant						470.667	65.0103	0.0344503	0.00475841	748.667	40.7226	0.0993857	0.00540594	203	4.58258	0.0206493	0.000466143	179.667	24.3379	0.0278506	0.00377268	85.6667	22.2336	0.00611162	0.00158619	169.667	0.57735	0.0054214	1.84482e-05	106.333	10.0664	0.00952924	0.000902122	168	115.182	0.00668252	0.0045816
662	14	H65	G A G A P V Y L A A V L E	Unmod H2A variant						245.667	7.76745	0.0132911	0.000420237	88.3333	25.0267	0.00504786	0.00143016	105	16.5227	0.00310337	0.000488343	113.333	8.14453	0.0137481	0.000987989	56.3333	1.52753	0.00103782	2.81414e-05	59.3333	1.52753	0.000422839	1.08859e-05	60	1	0.00159772	2.66286e-05	53.3333	2.51661	0.000188772	8.90748e-06
663	14	H66	G A G A P V Y M A A V L E	Unmod H2A variant						250	15	0.0136986	0.000821918	174	22.7156	0.0172865	0.00225675	134	18.0831	0.00829554	0.00111947	145	9.84886	0.0204805	0.0013911	58.6667	1.52753	0.00144142	3.75308e-05	68.6667	3.51188	0.000845679	4.32514e-05	60	4.3589	0.00159772	0.000116071	125	18.0278	0.00424737	0.000612564
664	14	H67	L A A V L E Y L T A E I L	Unmod H2A variant						199	8.544	0.00890254	0.000382228	85.3333	3.21455	0.00461927	0.00017401	99.6667	2.08167	0.00214848	4.48738e-05	57.3333	4.72582	0.00184253	0.000151875	54.6667	0.57735	0.000749539	7.91609e-06	58.3333	0.57735	0.000377535	3.73663e-06	56	1	0.000912981	1.63032e-05	92	4	0.00237853	0.000103414
665	14	H68	M A A V L E Y L T A E I L	Unmod H2A variant						218.333	5.50757	0.0107207	0.000270434	99.6667	7.76745	0.00666698	0.000519587	97.3333	1.1547	0.00173072	2.05322e-05	53.3333	1.52753	0.000992134	2.84158e-05	54.6667	1.1547	0.000749539	1.58322e-05	61.6667	1.52753	0.000528549	1.30925e-05	63.3333	1.1547	0.00216833	3.95333e-05	196.333	103.905	0.00828708	0.00438577
666	14	H69	Y L T A E I L E L A G N A	Unmod H2A variant						285.667	79.1033	0.0170528	0.00472204	84	40.7063	0.00442878	0.00214618	99	6.245	0.00202912	0.000127999	55.6667	1.52753	0.0014882	4.08371e-05	61.6667	5.68624	0.00196033	0.000180761	64.6667	3.51188	0.000664462	3.60853e-05	58	0	0.00125535	0	62.6667	15.308	0.000717333	0.000175227
667	14	H70	I L E L A G N A A R D N K	Unmod H2A variant						615	58.2323	0.0480236	0.00454719	579.333	87.7515	0.0751941	0.0113896	223	22.9129	0.0242301	0.00248961	388	48.7545	0.0721423	0.00906511	126.667	20.7926	0.0132034	0.00216737	253.333	52.1664	0.00921186	0.00189691	138.333	28.4312	0.0150071	0.00308437	233.333	115.596	0.0103825	0.00514357
668	14	H71	I L E L A G N A S R D N K	Unmod H2A variant						307	20.664	0.019059	0.00128285	335	3	0.0402876	0.000360785	128.667	5.50757	0.00734065	0.000314216	277.667	10.0664	0.0486854	0.00176503	81.3333	1.52753	0.00536208	0.000100706	165.333	31.0859	0.00522509	0.000982419	71.3333	3.51188	0.0035378	0.000174173	340	54.2863	0.0164232	0.00262221
669	14	H72	G N A A R D N K K T R I I	Unmod H2A variant						269	23.4307	0.0154854	0.00134883	202.667	3.78594	0.021382	0.000399428	105.667	0.57735	0.00322273	1.76086e-05	72.6667	7.50555	0.0051024	0.000527014	53.6667	0.57735	0.000576568	6.20277e-06	58	1	0.000362434	6.24886e-06	55.3333	0.57735	0.000798859	8.33533e-06	78.6667	9.71253	0.00162344	0.000200437
670	14	H73	G N A S R D N K K T R I I	Unmod H2A variant						255.667	13.5031	0.0142315	0.000751641	115.667	48.3356	0.00895281	0.00374126	105	3.60555	0.00310337	0.000106565	80.3333	5.50757	0.00673234	0.000461562	54.6667	0.57735	0.000749539	7.91609e-06	56	1	0.000271825	4.85402e-06	57.6667	2.08167	0.00119829	4.32561e-05	57	3.60555	0.000396421	2.50757e-05
671	14	H74	D N K K T R I I P R H L Q	Unmod H2A variant						341.667	67.1441	0.022319	0.00438613	131.667	69.5006	0.0112386	0.00593234	101.333	3.78594	0.00244688	9.14186e-05	85.3333	12.8582	0.00779534	0.00117462	55.6667	4.6188	0.000922509	7.65429e-05	57	4.58258	0.00031713	2.5496e-05	61.3333	11.0151	0.00182596	0.000327933	58.3333	11.8462	0.00047193	9.58387e-05
672	14	H76	L Q L A I R N D E E L N K	Unmod H2A variant						331	60.63	0.0213159	0.00390449	248	33.7194	0.0278585	0.00378779	121	1	0.00596801	4.93224e-05	198.333	1.52753	0.0318191	0.000245065	84.3333	3.05505	0.005881	0.000213044	147	14.1774	0.00439451	0.000423829	75.3333	9.0185	0.00422254	0.0005055	371.667	100.246	0.0182165	0.00491337
673	14	H77	R N D E E L N K L L G G V	Unmod H2A variant						270.667	6.65833	0.0156421	0.000384793	168	9.53939	0.0164294	0.000932893	110.667	1.52753	0.00411793	5.68395e-05	67.3333	18.9297	0.00396854	0.00111569	65.3333	1.52753	0.00259456	6.0662e-05	89.6667	7.0946	0.00179707	0.000142187	60.6667	1.1547	0.00171184	3.25824e-05	210.667	5.1316	0.0090988	0.000221637
674	14	H78	R N D E E L N K L L G K V	Unmod H2A variant						309	3.60555	0.019247	0.000224583	220.667	10.4083	0.0239535	0.00112983	116.333	3.78594	0.00513249	0.000167031	91.3333	20.5508	0.00907094	0.00204104	60.6667	0.57735	0.00178736	1.70099e-05	85	1.73205	0.00158565	3.23108e-05	63.3333	1.1547	0.00216833	3.95333e-05	82	31.1929	0.00181221	0.000689368
675	14	H79	R N D E E L N K L L G R V	Unmod H2A variant						305.333	22.1886	0.0189022	0.00137363	64	4.58258	0.0015715	0.000112524	102.667	3.78594	0.00268561	9.90345e-05	88.6667	4.72582	0.008504	0.000453252	60.3333	1.1547	0.0017297	3.31043e-05	63.3333	2.08167	0.000604056	1.98544e-05	60	3.60555	0.00159772	9.60109e-05	53.3333	1.1547	0.000188772	4.08703e-06
676	14	H80	L N K L L G G V T I A Q G	Unmod H2A variant						391	121.244	0.0269584	0.00835942	152	30.05	0.0141435	0.00279613	122	7	0.00614705	0.0003527	170.667	16.1967	0.0259372	0.00246151	58.3333	1.52753	0.00138376	3.62354e-05	74.3333	2.88675	0.0011024	4.2812e-05	61	6.9282	0.0017689	0.000200907	182	28.1603	0.00747537	0.00115664
677	14	H81	L N K L L G K V T I A Q G	Unmod H2A variant						334	25.2389	0.0215981	0.00163207	248.667	27.3008	0.0279537	0.003069	121.667	1.1547	0.00608737	5.77734e-05	199.333	90.2903	0.0320317	0.0145091	59.6667	0.57735	0.00161439	1.56213e-05	75.3333	3.05505	0.00114771	4.65438e-05	60.6667	1.1547	0.00171184	3.25824e-05	176.333	9.29157	0.00715445	0.000376991
678	14	H83	V T I A Q G G V L P N I Q	Unmod H2A variant						357.333	15.8219	0.0237924	0.00105347	365.667	3.78594	0.0446688	0.000462479	182	4.58258	0.0168895	0.00042526	139.333	14.0475	0.0192757	0.00194337	68	0	0.00305581	0	124.667	13.5769	0.00338271	0.000368398	77	8.544	0.00450785	0.000500195	195	166.28	0.00821158	0.00700215
679	14	H84	G V L P N I Q A V L L P K	Unmod H2A variant						547.667	76.2649	0.0416915	0.00580571	230.667	233.303	0.0253822	0.0256723	167	67.6683	0.0142039	0.0057554	254.333	52.7857	0.0437248	0.00907487	115.667	17.9258	0.0113007	0.00175136	134.667	11.0151	0.00383576	0.000313748	98	14.7309	0.00810271	0.00121796	66.6667	17.7858	0.000943859	0.000251809
680	14	H85	I Q A V L L P K K T E S H	Unmod H2A variant						479.333	38.527	0.0352654	0.0028345	286.333	155.053	0.0333349	0.0180512	199	9.84886	0.0199332	0.000986527	438.333	155.195	0.0828432	0.0293311	76.3333	8.0829	0.00449723	0.00047621	113	6	0.00285417	0.000151549	72.3333	5.50757	0.00370899	0.000282408	100	65.8483	0.00283158	0.00186455
681	15	H129	T E N S T S A P A A K P K	Unmod H1 variant						244.333	3.51188	0.0131657	0.000189235	174.333	20.1329	0.0173342	0.00200184	116.333	0.57735	0.00513249	2.5472e-05	81.3333	4.50925	0.00694494	0.000385038	59	1	0.00149908	2.54081e-05	80	1	0.00135913	1.69891e-05	61.6667	1.1547	0.00188302	3.52594e-05	66	3.60555	0.000906105	4.95001e-05
682	15	H130	A K P K R A K A S K K S T	Unmod H1 variant						216.667	10.2632	0.0105639	0.000500399	179	8.544	0.0180009	0.000859214	106.333	1.52753	0.00334209	4.80105e-05	78.6667	17.2143	0.006378	0.00139567	54	0	0.000634225	0	57.6667	1.1547	0.000347332	6.95488e-06	56	1.73205	0.000912981	2.8238e-05	56.6667	2.08167	0.000377544	1.38692e-05
683	15	H131	K K S T D H P K Y S D M I	Unmod H1 variant						210.667	1.52753	0.00999969	7.25068e-05	115.667	6.50641	0.00895281	0.000503608	102.667	1.1547	0.00268561	3.02052e-05	68.3333	2.08167	0.00418114	0.000127372	54.6667	0.57735	0.000749539	7.91609e-06	54.3333	0.57735	0.000196318	2.08609e-06	55.6667	1.1547	0.00085592	1.77545e-05	62.6667	6.35085	0.000717333	7.2697e-05
684	15	H132	S D M I V A A I Q A E K N	Unmod H1 variant						213	4.58258	0.0102191	0.000219859	89	6.55744	0.0051431	0.000378939	118.667	7.37111	0.00555025	0.00034476	64	1	0.00325987	5.09354e-05	56.3333	1.1547	0.00103782	2.12729e-05	62.3333	3.21455	0.000558752	2.8815e-05	58	2	0.00125535	4.32879e-05	69.6667	1.52753	0.00111375	2.44204e-05
685	15	H133	A E K N R A G S S R Q S I	Unmod H1 variant						223.667	14.2244	0.0112222	0.000713693	178	33.8674	0.017858	0.00339777	115.333	5.85947	0.00495345	0.000251658	93	25.1197	0.00942527	0.00254581	63	13	0.00219096	0.000452103	62	1.73205	0.000543651	1.51876e-05	56	1	0.000912981	1.63032e-05	58	5.19615	0.000453052	4.05884e-05
686	15	H135	S H Y K V G E N A D S Q I	Unmod H1 variant						204	3	0.00937275	0.000137835	100	7.2111	0.00671461	0.000484197	98.6667	1.1547	0.00196944	2.30485e-05	62.6667	2.51661	0.0029764	0.000119528	52.6667	0.57735	0.000403598	4.42438e-06	54	0	0.000181217	0	54	0	0.000570613	0	54	1	0.000226526	4.19493e-06
687	15	H136	D S Q I K L S I K R L V T	Unmod H1 variant						269.333	8.0829	0.0155168	0.00046567	250	7.54983	0.0281442	0.000849936	109	1	0.00381953	3.50415e-05	86.3333	8.02081	0.00800794	0.000743978	57.6667	1.1547	0.00126845	2.53991e-05	61.3333	1.1547	0.000513448	9.6665e-06	58.6667	0.57735	0.00136947	1.34772e-05	61	3	0.000622947	3.06367e-05
688	15	H137	R L V T T G V L K Q T K G	Unmod H1 variant						307.333	7.0946	0.0190903	0.000440688	298.333	26.1024	0.0350493	0.0030666	202.333	37.099	0.02053	0.00376428	234.667	40.2534	0.0395436	0.00678308	61.3333	0.57735	0.00190268	1.79105e-05	83.3333	4.50925	0.00151014	8.17152e-05	71	1	0.00348074	4.90245e-05	106.667	15.5349	0.00320912	0.000467376
689	15	H139	S F R L A K S D E P K K S	Unmod H1 variant						312.333	83.6441	0.0195605	0.00523838	209.333	9.50438	0.0223344	0.00101405	112.667	4.72582	0.00447601	0.000187747	139	60.7536	0.0192049	0.008394	55.6667	0.57735	0.000922509	9.56786e-06	67.3333	12.7017	0.000785273	0.000148133	59.6667	3.78594	0.00154066	9.77569e-05	67.6667	9.0185	0.00100049	0.000133344
690	15	H140	P K K S V A F K K T K K E	Unmod H1 variant						213.667	3.05505	0.0102818	0.000147011	113.667	3.05505	0.00866708	0.000232947	99	2.64575	0.00202912	5.42279e-05	62.6667	1.52753	0.0029764	7.2551e-05	53.3333	0.57735	0.000518911	5.61738e-06	59.3333	5.85947	0.000422839	4.17575e-05	54.3333	0.57735	0.000627675	6.66972e-06	55.6667	1.1547	0.000320912	6.65672e-06
691	15	H141	T K K E I K K V A T P K K	Unmod H1 variant						219	5.2915	0.0107834	0.000260549	119.667	3.21455	0.00952426	0.000255846	98	2	0.00185008	3.77568e-05	71.3333	5.85947	0.00481894	0.000395837	53.3333	0.57735	0.000518911	5.61738e-06	52.6667	0.57735	0.000120811	1.32437e-06	54.3333	0.57735	0.000627675	6.66972e-06	60.6667	3.05505	0.00060407	3.04197e-05
692	15	H142	T P K K A S K P K K A A S	Unmod H1 variant						229.333	12.7017	0.0117551	0.000651061	120.667	4.50925	0.00966713	0.000361255	97	1	0.00167104	1.72272e-05	71.6667	6.4291	0.0048898	0.000438656	53.3333	0.57735	0.000518911	5.61738e-06	54	0	0.000181217	0	54	0	0.000570613	0	62.3333	3.21455	0.000698456	3.60196e-05
693	15	H143	K A A S K A P T K K P K A	Unmod H1 variant						255.667	8.0829	0.0142315	0.00044993	152	3	0.0141435	0.000279149	102	5.2915	0.00256624	0.00013313	138	48.0729	0.0189923	0.00661604	55	1	0.000807196	1.46763e-05	55.6667	1.1547	0.000256724	5.32526e-06	56.6667	0.57735	0.0010271	1.04647e-05	67	1	0.000962736	1.43692e-05
694	15	H144	K P K A T P V K K A K K K	Unmod H1 variant						250	21.7025	0.0136986	0.00118918	139.667	3.21455	0.0123815	0.000284972	99.3333	2.51661	0.0020888	5.29199e-05	63.6667	5.50757	0.003189	0.000275869	54	1	0.000634225	1.17449e-05	67.6667	11.0151	0.000800375	0.000130289	58	1	0.00125535	2.1644e-05	59.6667	2.88675	0.000547438	2.64858e-05
695	15	H145	A K K K L A A T P K K A K	Unmod H1 variant						230.667	0.57735	0.0118805	2.97365e-05	131.667	7.50555	0.0112386	0.000640649	99	1	0.00202912	2.04962e-05	67.3333	4.72582	0.00396854	0.000278533	56	2.64575	0.000980166	4.63085e-05	56	0	0.000271825	0	55.3333	1.52753	0.000798859	2.20532e-05	57.3333	1.1547	0.000415298	8.36416e-06
696	15	H146	K K A K K P K T V K A K P	Unmod H1 variant						246.333	17.0392	0.0133538	0.000923699	121.667	4.04145	0.00980999	0.000325863	99.6667	2.08167	0.00214848	4.48738e-05	79	6.9282	0.00644887	0.000565558	54	1	0.000634225	1.17449e-05	53.3333	0.57735	0.000151014	1.63478e-06	54.3333	0.57735	0.000627675	6.66972e-06	61.3333	1.52753	0.000641824	1.59848e-05
697	15	H147	K A K P V K A S K P K K A	Unmod H1 variant						235	2	0.012288	0.000104579	121	7.54983	0.00971475	0.000606155	104	2.64575	0.00292433	7.43946e-05	75.6667	4.72582	0.0057402	0.000358508	54.3333	0.57735	0.000691882	7.35199e-06	54.3333	0.57735	0.000196318	2.08609e-06	54.6667	0.57735	0.000684736	7.23169e-06	59	1	0.000509684	8.63871e-06
698	15	H148	P K K A P V K P K A K S S	Unmod H1 variant						243.333	12.0968	0.0130717	0.000649833	128	5.56776	0.0107148	0.000466074	101.333	4.16333	0.00244688	0.000100532	72	22.5167	0.00496067	0.00155136	55.3333	1.52753	0.000864852	2.3875e-05	58	3	0.000362434	1.87466e-05	54.6667	0.57735	0.000684736	7.23169e-06	56	3.4641	0.000339789	2.1019e-05
699	15	H149	K A K S S A K R A G K K K	Unmod H1 variant						-	-	-	-	165.333	11.0151	0.0160484	0.0010692	-	-	-	-	66	1	0.00368507	5.58344e-05	-	-	-	-	55	0	0.000226521	0	-	-	-	-	56	1	0.000339789	6.06767e-06
700	15	H150	S E T V P P A P A A S A A	Unmod H1 variant						245	2.64575	0.0132284	0.000142854	101.333	2.08167	0.00690509	0.00014185	112.667	1.52753	0.00447601	6.06853e-05	69.6667	2.08167	0.0044646	0.000133404	57	1	0.00115314	2.02305e-05	69.6667	6.02771	0.000890983	7.70898e-05	63.6667	1.1547	0.00222539	4.03612e-05	76.6667	1.1547	0.00151017	2.27452e-05
701	15	H151	A S A A P E K P L A G K K	Unmod H1 variant						286.333	23.7978	0.0171155	0.0014225	167.333	8.02081	0.0163341	0.000782945	121.333	3.21455	0.00602769	0.000159695	145.667	19.5021	0.0206222	0.00276094	57	1	0.00115314	2.02305e-05	69.6667	4.6188	0.000890983	5.90709e-05	66	2.64575	0.00262482	0.000105222	76.6667	2.08167	0.00151017	4.10045e-05
702	15	H152	A G K K A K K P A K A A A	Unmod H1 variant						260.333	10.0664	0.0146704	0.000567268	133	32.078	0.0114291	0.00275657	116	22.5389	0.00507281	0.000985649	74	13	0.00538587	0.000946166	54.3333	0.57735	0.000691882	7.35199e-06	54	0	0.000181217	0	55.6667	0.57735	0.00085592	8.87723e-06	60.3333	4.6188	0.000585193	4.47993e-05
703	15	H153	K A A A A S K K K P A G P	Unmod H1 variant						-	-	-	-	132.333	15.5027	0.0113339	0.00132775	-	-	-	-	64.6667	0.57735	0.0034016	3.03698e-05	-	-	-	-	54	1	0.000181217	3.35587e-06	-	-	-	-	55.6667	0.57735	0.000320912	3.32836e-06
704	15	H154	P A G P S V S E L I V Q A	Unmod H1 variant						239	4	0.0126642	0.000211953	78.6667	2.88675	0.00366684	0.000134558	99	1.73205	0.00202912	3.55005e-05	57	1	0.00177167	3.10819e-05	54.6667	0.57735	0.000749539	7.91609e-06	59.6667	2.3094	0.000437941	1.69505e-05	56.3333	1.52753	0.000970043	2.63035e-05	69.6667	7.02377	0.00111375	0.000112288
705	15	H155	I V Q A A S S S K E R G G	Unmod H1 variant						312.667	45.9384	0.0195919	0.00287852	159.333	6.35085	0.0151912	0.000605505	150	10.5357	0.0111602	0.000783865	141.333	9.60902	0.0197009	0.00133944	68	2.64575	0.00305581	0.000118896	97.6667	10.6927	0.0021595	0.000236425	92	9.16515	0.00707561	0.00070488	99.3333	2.3094	0.00279382	6.49536e-05
706	15	H156	E R G G V S L A A L K K A	Unmod H1 variant						290	7.2111	0.0174603	0.000434165	168.333	3.78594	0.016477	0.000370579	155.667	5.50757	0.0121747	0.000430749	167	11.5326	0.0251577	0.00173732	66.6667	1.1547	0.00282518	4.89336e-05	99.6667	3.78594	0.00225011	8.54727e-05	79.6667	2.3094	0.00496434	0.000143908	100	1.73205	0.00283158	4.90444e-05
707	15	H157	L K K A L A A A G Y D V E	Unmod H1 variant						276.333	3.51188	0.016175	0.000205567	157.333	6.65833	0.0149055	0.000630798	105.667	1.1547	0.00322273	3.52172e-05	70.3333	0.57735	0.00460634	3.78124e-05	57.3333	0.57735	0.00121079	1.21928e-05	69	4.3589	0.00086078	5.43776e-05	60.3333	0.57735	0.00165478	1.58351e-05	67.3333	4.04145	0.000981614	5.8918e-05
708	15	H158	Y D V E K N N S R I K L G	Unmod H1 variant						277.667	6.35085	0.0163004	0.000372827	175.333	8.5049	0.017477	0.000847759	134.667	10.7858	0.0084149	0.00067397	110.667	1.1547	0.0131812	0.000137533	54.6667	1.1547	0.000749539	1.58322e-05	60	2	0.000453042	1.51014e-05	57.3333	1.52753	0.00114123	3.04056e-05	66.6667	1.1547	0.000943859	1.63481e-05
709	15	H159	I K L G I K S L V S K G T	Unmod H1 variant						339	40.7063	0.0220683	0.0026499	218.333	9.0185	0.0236202	0.000975657	124.333	10.4083	0.00656481	0.000549561	138.667	12.6623	0.019134	0.00174721	58.6667	0.57735	0.00144142	1.41853e-05	74	2	0.0010873	2.93865e-05	66	0	0.00262482	0	76	2	0.00147242	3.87479e-05
710	15	H160	S K G T L V Q T K G T G A	Unmod H1 variant						309.333	61.2318	0.0192784	0.00381611	155.667	5.50757	0.0146674	0.000518939	109.667	0.57735	0.00393889	2.07366e-05	125	9	0.0162285	0.00116845	54.6667	0.57735	0.000749539	7.91609e-06	54.6667	0.57735	0.00021142	2.23286e-06	57.6667	1.1547	0.00119829	2.39942e-05	64.3333	4.93288	0.000811719	6.22401e-05
711	15	H161	G T G A S G S F K L N K K	Unmod H1 variant						278	2.64575	0.0163318	0.000155431	122	15.7162	0.00985761	0.00126987	101.667	2.08167	0.00250656	5.13229e-05	74	12.2882	0.00538587	0.00089436	57.3333	1.52753	0.00121079	3.2259e-05	58.6667	0.57735	0.000392637	3.86401e-06	57.3333	1.52753	0.00114123	3.04056e-05	59.6667	2.08167	0.000547438	1.90992e-05
712	15	H162	L N K K A S S V E T K P G	Unmod H1 variant						315.667	50.58	0.019874	0.00318445	232	6.245	0.0255726	0.000688367	131	21.6564	0.00775841	0.00128259	102.333	1.1547	0.0114095	0.000128742	57.6667	2.08167	0.00126845	4.57888e-05	70.3333	1.52753	0.000921186	2.00067e-05	60.3333	1.1547	0.00165478	3.16703e-05	72.3333	4.04145	0.00126477	7.06661e-05
713	15	H163	T K P G A S K V A T K T K	Unmod H1 variant						279	6.9282	0.0164258	0.00040789	148.667	13.2791	0.0136673	0.00122078	99.6667	2.3094	0.00214848	4.97831e-05	81.3333	3.05505	0.00694494	0.000260866	54.3333	0.57735	0.000691882	7.35199e-06	56.6667	1.1547	0.000302028	6.15445e-06	56.3333	0.57735	0.000970043	9.9418e-06	70.6667	8.96289	0.00117039	0.000148444
714	15	H164	T K T K A T G A S K K L K	Unmod H1 variant						445	278.867	0.0320366	0.0200763	148.333	7.57188	0.0136197	0.000695236	102	3.60555	0.00256624	9.0713e-05	87.6667	10.0167	0.0082914	0.000947363	53.3333	0.57735	0.000518911	5.61738e-06	54	0	0.000181217	0	56.6667	0.57735	0.0010271	1.04647e-05	61.3333	2.08167	0.000641824	2.17836e-05
715	15	H165	K K L K K A T G A S K K S	Unmod H1 variant						266.333	5.1316	0.0152346	0.000293535	101.333	8.73689	0.00690509	0.000595352	96.6667	4.04145	0.00161136	6.73681e-05	64.6667	8.73689	0.0034016	0.000459579	53	0	0.000461255	0	55.6667	5.50757	0.000256724	2.53999e-05	55.6667	0.57735	0.00085592	8.87723e-06	57	1.73205	0.000396421	1.2046e-05
716	15	H166	S K K S V K T P K K A K K	Unmod H1 variant						343	114.385	0.0224444	0.00748488	97.3333	1.52753	0.00633363	9.93985e-05	94	2.64575	0.00113392	3.19157e-05	58.3333	3.05505	0.00205513	0.000107632	53.6667	0.57735	0.000576568	6.20277e-06	52.6667	0.57735	0.000120811	1.32437e-06	54.3333	0.57735	0.000627675	6.66972e-06	56.3333	1.52753	0.000358667	9.72554e-06
717	15	H167	K A K K P A A T R K S S K	Unmod H1 variant						470	274.131	0.0343876	0.0200569	146.333	4.50925	0.013334	0.000410885	100.333	2.3094	0.00226784	5.21996e-05	80.6667	5.50757	0.0068032	0.000464493	54.6667	0.57735	0.000749539	7.91609e-06	54.6667	0.57735	0.00021142	2.23286e-06	56.6667	1.1547	0.0010271	2.09294e-05	63.3333	1.1547	0.000755087	1.37668e-05
718	15	H168	K S S K N P K K P K T V K	Unmod H1 variant						312.333	59.4755	0.0195605	0.00372477	95.6667	2.08167	0.00609553	0.000132636	98	0	0.00185008	0	65.3333	0.57735	0.00354333	3.13124e-05	54.6667	0.57735	0.000749539	7.91609e-06	54	0	0.000181217	0	56	0	0.000912981	0	63.6667	1.1547	0.000773965	1.40371e-05
719	15	H169	K T V K P K K V A K S P A	Unmod H1 variant						263	10.1489	0.0149212	0.000575792	81.6667	1.1547	0.00409543	5.79061e-05	96.3333	0.57735	0.00155168	9.29963e-06	66	2.64575	0.00368507	0.000147724	53	0	0.000461255	0	52.6667	1.1547	0.000120811	2.64875e-06	55.3333	0.57735	0.000798859	8.33533e-06	59.3333	0.57735	0.000528561	5.14323e-06
720	15	H170	K S P A K A K A V K P K A	Unmod H1 variant						310.333	53.5942	0.0193724	0.00334559	96.3333	3.21455	0.00619077	0.00020658	97	2	0.00167104	3.44545e-05	123.333	109.701	0.0158741	0.0141195	53.6667	0.57735	0.000576568	6.20277e-06	54.3333	0.57735	0.000196318	2.08609e-06	54	1	0.000570613	1.05669e-05	55	0	0.000283158	0
721	15	H171	K P K A A K A R V T K P K	Unmod H1 variant						293.667	10.9697	0.0178051	0.000665093	140.667	21.0792	0.0125244	0.00187681	97.3333	2.08167	0.00173072	3.70149e-05	69.3333	2.51661	0.00439374	0.000159481	52.6667	0.57735	0.000403598	4.42438e-06	53.6667	0.57735	0.000166115	1.78708e-06	56.3333	2.3094	0.000970043	3.97672e-05	59	1.73205	0.000509684	1.49627e-05
722	15	H172	T K P K T A K P K K A A P	Unmod H1 variant						287.667	3.78594	0.0172408	0.000226904	125.333	5.85947	0.0103338	0.000483117	97.3333	1.1547	0.00173072	2.05322e-05	75.3333	5.50757	0.00566934	0.000414481	53.6667	0.57735	0.000576568	6.20277e-06	55	1	0.000226521	4.11857e-06	56.3333	0.57735	0.000970043	9.9418e-06	69	4.3589	0.001076	6.79735e-05
723	15	H173	K T A K P K K A A P K K K	Unmod H1 variant						289	1.73205	0.0173662	0.00010408	104	3	0.00728606	0.000210175	99	2.64575	0.00202912	5.42279e-05	73.6667	3.05505	0.005315	0.00022042	53.6667	0.57735	0.000576568	6.20277e-06	52.6667	0.57735	0.000120811	1.32437e-06	56	1	0.000912981	1.63032e-05	63.3333	2.51661	0.000755087	3.00041e-05
724	15	H174	S E T A P A A P A A P A P	Unmod H1 variant						311	18.0831	0.0194351	0.00113006	122.667	12.0554	0.00995285	0.000978146	109.667	8.32666	0.00393889	0.000299068	68.3333	6.65833	0.00418114	0.000407405	60	1	0.00167205	2.78675e-05	85	4.58258	0.00158565	8.54865e-05	70.3333	7.57188	0.00336662	0.00036244	98.3333	37.1663	0.00273719	0.00103456
725	15	H175	A P A P A E K T P V K K K	Unmod H1 variant						327.667	17.5024	0.0210025	0.00112185	185	9.53939	0.018858	0.000972401	113.667	6.65833	0.00465505	0.000272682	105.333	7.23418	0.0120473	0.000827398	56	0	0.000980166	0	70	3.4641	0.000906084	4.48395e-05	63.6667	2.08167	0.00222539	7.27621e-05	74	20.8087	0.00135916	0.000382192
726	15	H176	V K K K A R K S A G A A K	Unmod H1 variant						291.667	4.04145	0.017617	0.000244108	109.667	4.72582	0.00809562	0.000348861	99	2	0.00202912	4.09924e-05	74.6667	7.37111	0.0055276	0.000545687	54	0	0.000634225	0	56	1	0.000271825	4.85402e-06	59	1	0.00142653	2.41785e-05	75.6667	8.0829	0.00145354	0.000155271
727	15	H177	G A A K R K A S G P P V S	Unmod H1 variant						282.667	3.05505	0.0167706	0.000181256	106	7.81025	0.00757179	0.000557902	101.333	2.08167	0.00244688	5.02658e-05	87.3333	2.51661	0.00822054	0.000236884	54	0	0.000634225	0	54.6667	1.1547	0.00021142	4.46573e-06	55.3333	0.57735	0.000798859	8.33533e-06	64	1	0.000792842	1.23882e-05
728	15	H178	P P V S E L I T K A V A A	Unmod H1 variant						427.667	240.186	0.0304066	0.0170769	111.333	6.02771	0.00833373	0.000451198	109	5.19615	0.00381953	0.000182081	67.3333	3.78594	0.00396854	0.000223138	58.6667	2.3094	0.00144142	5.67412e-05	73.3333	3.05505	0.0010571	4.40385e-05	67	4.58258	0.00279601	0.000191237	102.333	34.7898	0.00296372	0.00100756
729	15	H179	A V A A S K E R S G V S L	Unmod H1 variant						408.667	23.4592	0.0286198	0.0016429	244.333	10.6927	0.0273346	0.00119624	149	4.58258	0.0109811	0.000337731	156	3.60555	0.0228191	0.000527406	66.6667	0.57735	0.00282518	2.44668e-05	124	3.4641	0.00335251	9.36568e-05	78.6667	4.50925	0.00479315	0.000274748	91.6667	9.81495	0.00235965	0.000252653
730	15	H180	G V S L A A L K K A L A A	Unmod H1 variant						785.667	696.768	0.0640732	0.0568233	232.667	32.9292	0.0256679	0.00363277	122.333	4.50925	0.00620673	0.000228782	124.667	3.05505	0.0161576	0.000395954	59.6667	1.1547	0.00161439	3.12425e-05	79	2.64575	0.00131382	4.40006e-05	66	0	0.00262482	0	77.6667	8.96289	0.00156681	0.000180813
731	15	H181	A L A A A G Y D V E K N N	Unmod H1 variant						328	3.60555	0.0210338	0.000231215	203.333	9.45163	0.0214772	0.000998335	143	6.245	0.0099069	0.000432647	167.333	19.1398	0.0252285	0.00288568	71	3.4641	0.00357472	0.000174411	112	11.7898	0.00280886	0.000295678	91.6667	4.50925	0.00701854	0.000345255	168.333	68.3691	0.0067014	0.00272179
732	15	H182	E K N N S R I K L G L K S	Unmod H1 variant						313	3.4641	0.0196232	0.000217178	161.333	10.2144	0.0154769	0.000979878	120.333	12.3423	0.00584865	0.000599884	143.333	12.5033	0.0201261	0.00175565	56	0	0.000980166	0	57	1	0.00031713	5.56368e-06	58.6667	2.08167	0.00136947	4.85929e-05	84.6667	16.5025	0.00196323	0.000382656
733	15	H184	T L V Q T K G T G A S G S	Unmod H1 variant						432	169.741	0.0308141	0.0121074	173	29.4618	0.0171437	0.00291956	128.667	3.05505	0.00734065	0.000174296	126.333	3.51188	0.0165119	0.000459008	63.6667	2.08167	0.00230627	7.54067e-05	92	5.56776	0.00190278	0.000115155	73.3333	2.51661	0.00388017	0.000133158	95	3.60555	0.00254842	9.67206e-05
734	15	H185	A S G S F K L N K K A A S	Unmod H1 variant						324.667	20.232	0.0207204	0.00129121	108.333	6.65833	0.00790514	0.000485862	100.667	2.51661	0.00232752	5.81868e-05	68.6667	1.1547	0.004252	7.15018e-05	54.6667	1.1547	0.000749539	1.58322e-05	55.6667	0.57735	0.000256724	2.66263e-06	56	1	0.000912981	1.63032e-05	73.3333	16.4418	0.0013214	0.000296267
735	16	H186	K A A S G E A K P K A K K	Unmod H1 variant						372.333	31.8172	0.025203	0.00215368	224.667	15.1767	0.024525	0.00165672	130	1	0.00757937	5.83029e-05	101.667	10.6927	0.0112678	0.00118508	57.3333	0.57735	0.00121079	1.21928e-05	60.6667	2.08167	0.000483245	1.65817e-05	60.6667	1.52753	0.00171184	4.31024e-05	64.6667	3.78594	0.000830596	4.86276e-05
736	16	H187	K A K K A G A A K A K K P	Unmod H1 variant						240.667	0.57735	0.0128209	3.07569e-05	132.667	7.63763	0.0113815	0.000655233	111.333	1.52753	0.00423729	5.81368e-05	92.6667	2.08167	0.0093544	0.000210138	54.6667	0.57735	0.000749539	7.91609e-06	59.3333	1.1547	0.000422839	8.22898e-06	59.3333	1.1547	0.00148359	2.88726e-05	66	1.73205	0.000906105	2.37791e-05
737	16	H188	A K K P A G A A K K P K K	Unmod H1 variant						203.333	5.1316	0.00931005	0.000234961	108	3	0.00785752	0.000218264	105	1	0.00310337	2.95559e-05	84.6667	6.4291	0.0076536	0.000581171	56.3333	0.57735	0.00103782	1.06365e-05	59.3333	1.1547	0.000422839	8.22898e-06	63.3333	5.7735	0.00216833	0.000197666	60.6667	0.57735	0.00060407	5.74879e-06
738	16	H189	K P K K A T G A A T P K K	Unmod H1 variant						176	36.7151	0.0067396	0.00140594	120	7.93725	0.00957188	0.000633121	109.667	0.57735	0.00393889	2.07366e-05	90.6667	8.5049	0.0089292	0.000837596	57.3333	1.1547	0.00121079	2.43855e-05	59	1.73205	0.000407738	1.19699e-05	60.6667	2.08167	0.00171184	5.87387e-05	66.3333	1.52753	0.000924982	2.13005e-05
739	16	H190	T P K K S A K K T P K K A	Unmod H1 variant						219	71.0422	0.0107834	0.00349806	126	13.5277	0.0104291	0.0011197	105.667	1.52753	0.00322273	4.6588e-05	105.667	42.9108	0.0121182	0.00492115	55.3333	0.57735	0.000864852	9.02391e-06	56.3333	2.08167	0.000286927	1.06027e-05	58.6667	2.08167	0.00136947	4.85929e-05	64.3333	3.51188	0.000811719	4.43108e-05
740	16	H191	P K K A K K P A A A A G A	Unmod H1 variant						227.667	1.52753	0.0115984	7.78191e-05	107	1.73205	0.00771465	0.00012488	105.667	1.52753	0.00322273	4.6588e-05	79.3333	1.52753	0.00651974	0.000125534	56	0	0.000980166	0	60.6667	1.1547	0.000483245	9.19786e-06	59.6667	0.57735	0.00154066	1.49078e-05	63	1	0.00073621	1.16859e-05
741	16	H192	A A G A K K A K S P K K A	Unmod H1 variant						230.667	11.3725	0.0118805	0.000585741	147.333	0.57735	0.0134768	5.28112e-05	106.333	0.57735	0.00334209	1.81463e-05	95.6667	11.0151	0.0099922	0.00115051	57	0	0.00115314	0	59.6667	0.57735	0.000437941	4.23763e-06	59	1	0.00142653	2.41785e-05	62	1.73205	0.000679579	1.89849e-05
742	16	H193	P K K A K A A K P K K A P	Unmod H1 variant						200	19.6723	0.00899658	0.000884918	123.333	7.57188	0.0100481	0.000616889	111.333	4.16333	0.00423729	0.000158454	84	7	0.00751187	0.000625989	95	63.2218	0.00772601	0.00514161	63	1	0.000588955	9.34849e-06	60.6667	1.1547	0.00171184	3.25824e-05	62.3333	0.57735	0.000698456	6.46931e-06
743	16	H194	K K A P K S P A K A K A V	Unmod H1 variant						174.333	55.5188	0.00658287	0.0020964	121.333	5.1316	0.00976237	0.000412884	110.667	5.50757	0.00411793	0.000204938	94.6667	4.6188	0.0097796	0.000477149	57	1	0.00115314	2.02305e-05	57.6667	1.52753	0.000347332	9.20044e-06	59.6667	1.52753	0.00154066	3.94423e-05	64	3.60555	0.000792842	4.46661e-05
744	16	H195	A K A V K P K A A K P K T	Unmod H1 variant						227.667	2.51661	0.0115984	0.000128208	108.333	4.50925	0.00790514	0.000329042	104.667	3.05505	0.00304369	8.88403e-05	84.6667	4.93288	0.0076536	0.000445917	55.3333	0.57735	0.000864852	9.02391e-06	60	1.73205	0.000453042	1.30782e-05	58.6667	0.57735	0.00136947	1.34772e-05	63.6667	2.3094	0.000773965	2.80743e-05
745	16	H196	K P K T A K P K A A K P K	Unmod H1 variant						224.333	8.02081	0.0112849	0.00040348	113	3.60555	0.00857184	0.000273506	104	3	0.00292433	8.43555e-05	91.6667	4.16333	0.0091418	0.000415204	56.6667	0.57735	0.00109548	1.11613e-05	61.6667	2.08167	0.000528549	1.78421e-05	59	1	0.00142653	2.41785e-05	63	0	0.00073621	0
746	16	H197	K A A K P K K A A A K K K	Unmod H1 variant						207.667	31.0215	0.00971756	0.00145162	106.667	6.35085	0.00766703	0.000456489	106.667	2.08167	0.00340177	6.63876e-05	80.3333	9.86577	0.00673234	0.000826801	59.3333	2.51661	0.00155673	6.60286e-05	63.6667	2.51661	0.000619158	2.4474e-05	59	0	0.00142653	0	62.6667	0.57735	0.000717333	6.60882e-06
747	16	H198	A R P P T L S P I P H A G	variant controls						170.667	8.5049	0.00623805	0.000310863	173.333	13.2035	0.0171913	0.00130953	253.333	14.0119	0.029661	0.00164055	230.333	24.3379	0.0386224	0.00408099	66.6667	2.08167	0.00282518	8.82164e-05	85.6667	24.1109	0.00161585	0.000454781	91.3333	8.73689	0.00696148	0.000665932	132.333	6.80686	0.00466266	0.000239835
748	16	H199	V Q R E T G K L D G P D K	variant controls						288	5.2915	0.0172722	0.000317347	237.333	17.0392	0.0263346	0.00189067	163	14.9332	0.0134877	0.00123567	280	48.4974	0.0491815	0.00851848	75	1.73205	0.00426661	9.8533e-05	109.333	14.2244	0.00268805	0.000349718	86.6667	4.50925	0.00616262	0.00032064	151	25.1595	0.00571979	0.000953026
749	16	H200	H H H H H H G K G L G K G	variant controls						238.667	6.1101	0.0126328	0.000323413	99.6667	1.52753	0.00666698	0.00010218	109.333	0.57735	0.00387921	2.04847e-05	103	5	0.0115513	0.000560741	55	0	0.000807196	0	56	0	0.000271825	0	57.6667	0.57735	0.00119829	1.19971e-05	60.6667	1.1547	0.00060407	1.14976e-05

## Sheet: 16-member array results
peptide #	sequences	NAME	AIRE PHD (10nM)	AIRE PHD (100nM)
1	ARTKme3QTARKST	H3K4me3	0.16467	0.163788
2	ARTKQTARKST	H3K4unmod	1	1
3	KQTARKme3STGGK	H3K9me3	0.0167383	0.0150236
4	KQTARKSTGGK	H3K9unmod	0.00800109	0.00596298
5	SGRGKacGGKacGLG	H4K5acK8ac	0.035347	0.022458
6	SGRGKGGKGLG	H4unmod	0.0100903	0.00363974
7	AKRHRKme3VLRDN	H4K20me3	0.00809151	0.0035623
8	AKRHRKVLRDN	H4K20unmod	0.00532169	0.00170371
9	TKAARKme3SAPAT	H3K27me3	0.0130946	0.0140943
10	KTAARKSAPAT	H3K27unmod	0.0042876	0.00379463
11	ARTphKQTARKST	H3T3ph	0.00369532	0.00232324
12	ARTphKme3ATARKST	H3T3phK4me3	0.00522749	0.00271045
13	KQTARKme3SphTGGK	H3K9me3S10ph	0.00485228	0
14	ARme2sTKme3QTARKST	H3R2me2sK4me3	0.0224448	0.0381011
15	ARme2sTKQTARKST	H3R2me2s	0.198156	0.231859
16	RETGKLDGPDK	Sirt3 peptide	0.00147138	0.00294277

## Sheet: HEATMAP (sequence specificity(
peptide number	PTMs	ATRX ADD (50nM)	ATRX ADD (500nM)	H3K9me3 (ab8898) (1:10,000)	H3K9me3 (ab8898) (1:2,000)	ING2 PHD (10nM)	ING2 PHD (100nM)	H3K4me3(ab8580) (1:10,000)	H3K4me3(ab8580) (1:2,000)
1	H3 unmod (1-13)	0.0155168	0.026287	0.000807196	0.00196318	0.00173638	0.009567	0.00125535	0.00184996
89	H3 unmod (5-17)	0.00796213	0.00461927	0.00265221	0.00241623	7.20253e-05	0.0048898	0.00142653	0.000981614
9	H3K4me3 (1-13)	0.0200535	0.0468338	0.0997082	0.256386	1	1	1	1
18	H3K9me3 (1-13)	1	1	1	1	0.0523854	0.0784015	0.0475993	0.0899162
164	H3K14me3 (11-23)	0.0129234	0.0391618	0.147406	0.272311	0.0288432	0.0454545	0.0401164	0.020955
172	H3K18me3 (11-23)	0.0248069	0.0601168	0.128124	0.306615	0.0232304	0.076266	0.479318	0.429896
228	H3K23me3 (20-32)	0.00713013	0.0098477	0.0276544	0.049499	0.0230745	0.0774863	0.0303471	0.0339091
236	H3K27me3 (20-32)	0.0137403	0.0176343	0.0989471	0.234291	0.0297786	0.0506406	0.0163168	0.0171768
282	H3K36me3 (30-42)	0.014186	0.0171762	0.00786503	0.00942207	0.0235423	0.153142	0.00405321	0.00142875
387	H3K56me3 (52-64)	0.00497623	0.00297721	0.0431308	0.0917656	0.00483318	0.00945699	0.00176678	0.00269876
427	H3K79me3 (73-85)	0.00705585	0.0125959	0.88545	0.996682	0.0113814	0.0308115	0.0201621	0.0126683
437	H3K116me3 (113-125)	0.0124777	0.0396198	0.235443	0.140004	0.066729	0.0372178	0.108293	0.0545466

## Sheet: HEATMAP (combinatorial PTMs)
		log 2 (doubly modified peptide signal /H3K9me3 peptide #18 signal)
peptide number	PTMs (H3K9me3+)	ATRX ADD (50nM)	ATRX ADD (500nM)	h3k9me3 (1:10000)	h3k9me3 (1:2000)
907	H3R2me1	1.24374	1.26346	0.650596	1.25653
911	H3R2me2a	0.38883	-0.357959	0.162322	0.528547
915	H3R2me2s	-1.29629	-0.459988	1.30451	1.83225
919	H3R2cit	0.0415907	0.334442	0.842395	1.57063
903	H3T3ph	-2.78314	-1.77095	0.766772	1.01277
79	H3K4me1	-0.737608	-0.310347	0.275483	0.811888
83	H3K4me2	-1.66908	-0.986048	0.698736	0.914883
87	H3K4me3	-2.48875	-1.39197	0.495974	1.01481
923	H3K4ac	-4.9527	-3.08474	-2.42723	-1.46358
899	H3T6ph	-5.8472	-4.95502	-0.422314	0.240412
63	H3R8me1	-0.0838929	-0.0735926	-0.40962	0.179508
67	H3R8me2a	1.17677	1.11944	0.443122	1.00873
71	H3R8me2s	-4.32525	-3.19522	0.799098	1.0403
75	H3R8cit	-0.377024	-0.104469	0.379286	0.540574
59	H3S10ph	-1.16923	-1.00943	-2.21527	-1.42143
96	(5-17)	-6.68415	-6.84665	-4.13754	-4.80544
106	R8me1	-6.01713	-5.32639	0.0964219	-0.3018
110	R8me2a	-6.32525	-5.28722	-0.128711	-0.129086
114	R8me2s	-7.39564	-6.46522	-1.71728	-1.27596
118	R8cit	-4.83799	-3.53233	2.06677	2.13537
130	S10ph	-6.17067	-4.60673	0.0491048	0.669239
134	T11ph	-5.84105	-5.40807	0.00966481	-0.0819217
154	K14me1	-7.20977	-6.31321	-1.21273	-0.378741
155	K14me2	-5.07732	-4.20583	2.13725	1.93207
156	K14me3	-5.87208	-6.08335	0.197212	0.0825898
157	K14ac	-6.17067	-4.08055	2.04672	1.77949
		log 2 (doubly modified peptide signal /H3K4me3 peptide #9 signal)
peptide number	PTMs (H3K4me3+)	ING2 PHD (10nM)	ING2 PHD (100nM)	h3k4me3 (1:10,000)	h3k4me3 (1:2,000)
23	H3R2me1	-0.524039	-0.113462	-1.17477	-0.406042
27	H3R2me2a	-4.68302	-4.15548	-1.50876	0.731908
31	H3R2me2s	-2.78772	-1.85727	-0.75441	0.178376
35	H3R2cit	-1.54486	-0.291561	-0.97062	-0.322637
47	H3T3ph	-2.91579	-1.16729	0.399665	-1.10409
51	H3T6ph	-1.17866	1.05884	-0.441462	-0.884143
85	H3K9me1	0.102528	0.53922	0.10729	-0.299321
86	H3K9me2	0.938502	1.90298	0.695727	0.642106
87	H3K9me3	0.601788	1.67452	0.864706	0.747736
88	H3K9ac	-0.828229	-0.225255	0.177368	-1.04063
